# Supplementary material for: Alanine Derived from Ruminococcus_E bovis Alleviates Energy Metabolic Disorders during the Peripartum Period by Providing Glucogenic Precursors
Source: Research (Wash D C). 2025 Apr 25;8:0682. doi: 10.34133/research.0682 (PMC12022398; doi:10.34133/research.0682)
Supplement: Supplementary 1 — Supplementary Materials and Methods Text S1 Figs. S1 to S10 Tables S1 to S4 References [55–74] [file research.0682.f1.zip]

Archive with 2 entries (2 files):
- Supplementary material.docx
- Table S1, 2.xlsx
