# Supplementary material for: Alanine Derived from Ruminococcus_E bovis Alleviates Energy Metabolic Disorders during the Peripartum Period by Providing Glucogenic Precursors
Source: Research (Wash D C). 2025 Apr 25;8:0682. doi: 10.34133/research.0682 (PMC12022398; doi:10.34133/research.0682)
Supplement: Supplementary 1 — Supplementary Materials and Methods Text S1 Figs. S1 to S10 Tables S1 to S4 References [55–74] [file research.0682.f1.zip › Table S1, 2.xlsx]

## Sheet: Table S1
Table S1. The ANI between the two MAGs
Query	Reference	ANI	bidirectional fragment mappings	Total query fragments
MAG117	MAG135	78.0351	64	376
MAG117	MAG137	79.0147	117	376
MAG117	MAG138	98.3344	212	376
MAG117	MAG164	97.9202	198	376
MAG117	MAG5	78.9841	134	376
MAG117	MAG46	78.1183	100	376
MAG117	MAG119	79.6624	144	376
MAG117	MAG141	79.7228	120	376
MAG117	MAG171	98.3701	228	376
MAG117	MAG172	78.3491	88	376
MAG117	MAG122	79.4378	132	376
MAG117	MAG1230	81.5737	185	376
MAG117	MAG239	98.8216	245	376
MAG117	MAG2242	77.7588	63	376
MAG117	MAG2244	98.6103	199	376
MAG117	MAG50	98.7848	274	376
MAG117	MAG89	78.9918	114	376
MAG117	MAG2103	78.8333	133	376
MAG117	MAG54	97.4135	282	376
MAG117	MAG125	98.281	257	376
MAG117	MAG16	78.288	113	376
MAG117	MAG127	79.6592	113	376
MAG117	MAG128	99.0221	337	376
MAG117	MAG178	99.0883	339	376
MAG117	MAG17	78.89	118	376
MAG117	MAG58	79.6664	142	376
MAG117	MAG100	78.1824	99	376
MAG117	MAG267	99.0352	284	376
MAG117	MAG269	98.5508	265	376
MAG117	MAG180	98.8922	260	376
MAG117	MAG25	78.6688	113	376
MAG117	MAG63	99.1348	349	376
MAG117	MAG64	79.1008	127	376
MAG117	MAG65	78.497	140	376
MAG117	MAG29	78.2776	108	376
MAG117	MAG660	97.5786	278	376
MAG117	MAG153	79.4473	112	376
MAG117	MAG184	79.6964	125	376
MAG117	MAG132	99.2852	281	376
MAG117	MAG310	79.0345	95	376
MAG117	MAG113	78.8283	129	376
MAG117	MAG1541	79.2869	112	376
MAG117	MAG161	78.6868	119	376
MAG117	MAG190	82.8589	253	376
MAG117	MAG2900	98.8177	241	376
MAG117	MAG37	79.1701	131	376
MAG117	MAG268	99.1601	268	376
MAG117	MAG114	79.3723	130	376
MAG117	MAG2783	82.1459	216	376
MAG117	MAG41	79.5668	125	376
MAG118	MAG47	98.2727	403	533
MAG118	MAG120	97.9599	385	533
MAG118	MAG2030	77.2251	60	533
MAG118	MAG144	98.3369	398	533
MAG118	MAG19	79.8369	71	533
MAG118	MAG1010	98.3048	407	533
MAG118	MAG183	97.9747	370	533
MAG118	MAG107	98.3501	418	533
MAG118	MAG1081	79.8558	130	533
MAG118	MAG116	98.1416	422	533
MAG135	MAG138	77.5417	53	822
MAG135	MAG164	78.0854	51	822
MAG135	MAG46	77.0837	83	822
MAG135	MAG119	77.2696	52	822
MAG135	MAG171	77.4963	50	822
MAG135	MAG172	95.0598	604	822
MAG135	MAG1230	79.0862	105	822
MAG135	MAG239	77.6223	63	822
MAG135	MAG2242	76.9674	50	822
MAG135	MAG2244	77.455	53	822
MAG135	MAG50	77.9808	81	822
MAG135	MAG54	79.7405	90	822
MAG135	MAG125	78.8591	92	822
MAG135	MAG16	77.3896	92	822
MAG135	MAG128	77.8725	98	822
MAG135	MAG178	77.8829	90	822
MAG135	MAG100	76.7677	60	822
MAG135	MAG267	77.5347	74	822
MAG135	MAG269	77.9559	70	822
MAG135	MAG180	78.1323	69	822
MAG135	MAG25	77.6883	90	822
MAG135	MAG63	78.2537	103	822
MAG135	MAG65	77.1098	95	822
MAG135	MAG29	77.5274	86	822
MAG135	MAG660	78.892	85	822
MAG135	MAG132	77.5255	82	822
MAG135	MAG161	77.3471	102	822
MAG135	MAG190	77.9854	129	822
MAG135	MAG2900	77.6461	63	822
MAG135	MAG268	77.7354	71	822
MAG135	MAG2783	77.834	120	822
MAG136	MAG44	98.3048	145	279
MAG136	MAG165	98.6182	217	279
MAG136	MAG217	98.9387	240	279
MAG136	MAG143	99.0661	256	279
MAG136	MAG216	98.9433	246	279
MAG136	MAG81	98.6385	212	279
MAG136	MAG53	98.5716	212	279
MAG136	MAG214	98.8898	249	279
MAG136	MAG215	99.0924	248	279
MAG136	MAG218	98.8927	237	279
MAG136	MAG213	99.0871	254	279
MAG136	MAG150	98.6896	236	279
MAG136	MAG187	97.9627	94	279
MAG137	MAG138	78.863	85	333
MAG137	MAG164	79.3332	82	333
MAG137	MAG5	97.6031	230	333
MAG137	MAG46	77.1906	61	333
MAG137	MAG119	97.7958	243	333
MAG137	MAG141	97.4905	215	333
MAG137	MAG171	79.4247	99	333
MAG137	MAG122	97.5658	221	333
MAG137	MAG1230	77.6153	88	333
MAG137	MAG230	78.1734	71	333
MAG137	MAG239	78.7644	111	333
MAG137	MAG2242	80.2368	69	333
MAG137	MAG2244	79.1207	82	333
MAG137	MAG231	77.9858	68	333
MAG137	MAG50	79.5113	115	333
MAG137	MAG83	78.1041	70	333
MAG137	MAG234	77.8693	68	333
MAG137	MAG89	97.676	210	333
MAG137	MAG2103	97.6488	224	333
MAG137	MAG54	79.3408	118	333
MAG137	MAG235	79.6951	76	333
MAG137	MAG125	79.8001	108	333
MAG137	MAG16	77.6005	68	333
MAG137	MAG96	78.0368	72	333
MAG137	MAG127	97.8938	210	333
MAG137	MAG128	79.768	142	333
MAG137	MAG178	79.8808	160	333
MAG137	MAG17	97.7413	217	333
MAG137	MAG58	97.9569	217	333
MAG137	MAG100	78.159	81	333
MAG137	MAG267	79.2495	118	333
MAG137	MAG233	77.981	68	333
MAG137	MAG269	79.0134	111	333
MAG137	MAG232	78.7046	76	333
MAG137	MAG180	79.1493	103	333
MAG137	MAG25	77.3517	70	333
MAG137	MAG63	79.4766	153	333
MAG137	MAG64	97.2088	225	333
MAG137	MAG65	77.3579	78	333
MAG137	MAG101	77.5045	65	333
MAG137	MAG29	77.6206	67	333
MAG137	MAG660	79.3216	111	333
MAG137	MAG153	97.4576	212	333
MAG137	MAG184	97.6104	216	333
MAG137	MAG132	79.6217	122	333
MAG137	MAG310	96.8768	165	333
MAG137	MAG113	97.4173	218	333
MAG137	MAG1541	97.4038	207	333
MAG137	MAG161	77.5322	72	333
MAG137	MAG190	78.3566	106	333
MAG137	MAG2900	79.0463	109	333
MAG137	MAG37	97.6413	211	333
MAG137	MAG268	79.3549	117	333
MAG137	MAG114	97.4574	221	333
MAG137	MAG2783	77.432	99	333
MAG137	MAG41	97.7083	214	333
MAG137	MAG115	78.1579	65	333
MAG138	MAG164	97.9594	159	305
MAG138	MAG5	78.5643	104	305
MAG138	MAG46	77.3167	84	305
MAG138	MAG119	78.994	111	305
MAG138	MAG141	79.8377	97	305
MAG138	MAG171	98.2486	179	305
MAG138	MAG172	77.9244	64	305
MAG138	MAG122	78.7378	109	305
MAG138	MAG1230	80.5479	148	305
MAG138	MAG239	98.4278	202	305
MAG138	MAG2244	97.9321	173	305
MAG138	MAG50	98.5376	228	305
MAG138	MAG89	78.5824	93	305
MAG138	MAG2103	78.3777	103	305
MAG138	MAG54	97.1983	231	305
MAG138	MAG125	98.1662	215	305
MAG138	MAG16	77.8065	90	305
MAG138	MAG127	78.7815	94	305
MAG138	MAG128	99.1072	265	305
MAG138	MAG178	99.045	276	305
MAG138	MAG17	78.5058	96	305
MAG138	MAG58	79.2661	106	305
MAG138	MAG100	78.0542	88	305
MAG138	MAG267	98.8056	222	305
MAG138	MAG269	98.5547	218	305
MAG138	MAG180	98.4753	213	305
MAG138	MAG25	78.0901	88	305
MAG138	MAG63	98.8951	284	305
MAG138	MAG64	78.5555	101	305
MAG138	MAG65	77.7727	117	305
MAG138	MAG29	77.9436	87	305
MAG138	MAG660	97.52	234	305
MAG138	MAG153	79.1072	85	305
MAG138	MAG184	78.5196	99	305
MAG138	MAG132	98.8154	222	305
MAG138	MAG310	78.8073	77	305
MAG138	MAG113	78.4575	102	305
MAG138	MAG1541	79.0813	83	305
MAG138	MAG161	77.9203	99	305
MAG138	MAG190	82.4892	194	305
MAG138	MAG2900	98.3422	202	305
MAG138	MAG37	78.6812	94	305
MAG138	MAG268	98.7679	218	305
MAG138	MAG114	79.245	104	305
MAG138	MAG2783	81.2702	175	305
MAG138	MAG41	78.8851	102	305
MAG208	MAG139	99.3853	387	453
MAG208	MAG203	99.5702	392	453
MAG208	MAG205	99.4977	395	453
MAG208	MAG204	99.4269	385	453
MAG208	MAG209	99.331	324	453
MAG208	MAG211	99.0391	348	453
MAG208	MAG210	99.0812	328	453
MAG208	MAG56	79.6857	205	453
MAG208	MAG206	99.49	396	453
MAG208	MAG212	98.7875	290	453
MAG208	MAG202	99.4686	388	453
MAG208	MAG207	99.4706	405	453
MAG208	MAG201	99.5418	402	453
MAG162	MAG82	98.1117	272	421
MAG162	MAG2231	98.3796	290	421
MAG162	MAG12	98.3851	318	421
MAG162	MAG55	98.6203	330	421
MAG162	MAG148	78.9036	66	421
MAG162	MAG130	79.3634	56	421
MAG162	MAG182	98.6393	321	421
MAG162	MAG74	98.3812	314	421
MAG163	MAG6	77.472	64	658
MAG163	MAG48	98.086	425	658
MAG163	MAG52	97.7248	420	658
MAG163	MAG11	78.6496	65	658
MAG163	MAG98	76.342	57	658
MAG163	MAG59	80.2542	73	658
MAG163	MAG28	97.7834	360	658
MAG163	MAG156	77.8493	154	658
MAG191	MAG197	99.202	556	700
MAG191	MAG45	99.2737	570	700
MAG191	MAG49	76.7218	121	700
MAG191	MAG195	99.3444	525	700
MAG191	MAG2102	99.1143	522	700
MAG191	MAG198	99.1293	534	700
MAG191	MAG92	77.6256	144	700
MAG191	MAG194	99.3569	582	700
MAG191	MAG193	99.2789	549	700
MAG191	MAG186	98.8899	464	700
MAG191	MAG196	99.2516	554	700
MAG191	MAG154	77.0972	142	700
MAG191	MAG192	99.3382	570	700
MAG191	MAG199	99.1579	533	700
MAG255	MAG250	99.1631	311	446
MAG255	MAG174	99.1342	323	446
MAG255	MAG258	99.2456	338	446
MAG255	MAG254	98.8933	352	446
MAG255	MAG253	99.3842	312	446
MAG255	MAG14	98.2565	192	446
MAG255	MAG219	98.6403	330	446
MAG255	MAG262	98.8024	331	446
MAG255	MAG261	99.1382	331	446
MAG255	MAG248	99.3924	328	446
MAG255	MAG244	99.1754	362	446
MAG255	MAG61	98.6856	347	446
MAG255	MAG251	99.2561	320	446
MAG255	MAG21	78.5355	140	446
MAG255	MAG252	98.8951	334	446
MAG255	MAG69	99.2369	343	446
MAG255	MAG246	98.8897	350	446
MAG255	MAG313	99.1833	312	446
MAG255	MAG1089	99.4625	327	446
MAG255	MAG247	99.4026	339	446
MAG255	MAG259	99.1969	311	446
MAG255	MAG260	99.0116	327	446
MAG255	MAG249	99.3292	340	446
MAG255	MAG245	99.4618	343	446
MAG164	MAG5	79.5748	92	298
MAG164	MAG46	77.983	73	298
MAG164	MAG119	80.6708	92	298
MAG164	MAG141	78.8902	87	298
MAG164	MAG171	98.2184	174	298
MAG164	MAG172	77.9288	56	298
MAG164	MAG122	79.7302	84	298
MAG164	MAG1230	80.5387	133	298
MAG164	MAG239	98.4778	187	298
MAG164	MAG2244	97.7875	171	298
MAG164	MAG50	98.4933	197	298
MAG164	MAG89	79.0336	75	298
MAG164	MAG2103	78.8464	94	298
MAG164	MAG54	97.4638	205	298
MAG164	MAG125	98.3379	184	298
MAG164	MAG16	78.2129	78	298
MAG164	MAG127	79.2196	82	298
MAG164	MAG128	98.9675	211	298
MAG164	MAG178	98.8073	228	298
MAG164	MAG17	78.7621	85	298
MAG164	MAG58	79.4687	90	298
MAG164	MAG100	78.1463	66	298
MAG164	MAG267	98.8806	208	298
MAG164	MAG269	98.5344	192	298
MAG164	MAG180	98.8109	189	298
MAG164	MAG25	78.2955	73	298
MAG164	MAG63	98.8774	231	298
MAG164	MAG64	78.8937	84	298
MAG164	MAG65	78.1458	99	298
MAG164	MAG29	77.96	77	298
MAG164	MAG660	97.5072	196	298
MAG164	MAG153	79.6468	77	298
MAG164	MAG184	79.0796	80	298
MAG164	MAG132	98.859	209	298
MAG164	MAG310	79.1234	64	298
MAG164	MAG113	79.5025	84	298
MAG164	MAG1541	79.7607	79	298
MAG164	MAG161	78.4733	72	298
MAG164	MAG190	82.4373	178	298
MAG164	MAG2900	98.8769	182	298
MAG164	MAG37	79.1321	83	298
MAG164	MAG268	98.2475	202	298
MAG164	MAG114	79.0914	86	298
MAG164	MAG2783	81.6473	150	298
MAG164	MAG41	79.238	76	298
MAG1	MAG2	97.8859	194	334
MAG1	MAG42	97.5453	154	334
MAG1	MAG3	98.2812	218	334
MAG1	MAG43	98.4568	216	334
MAG1	MAG1082	98.0959	208	334
MAG1	MAG78	97.5096	231	334
MAG5	MAG46	77.3007	73	463
MAG5	MAG119	97.2207	292	463
MAG5	MAG141	96.6263	251	463
MAG5	MAG171	78.7287	113	463
MAG5	MAG172	76.9	58	463
MAG5	MAG122	97.0731	266	463
MAG5	MAG1230	77.8306	99	463
MAG5	MAG230	78.3353	94	463
MAG5	MAG239	79.3942	118	463
MAG5	MAG2242	78.8673	75	463
MAG5	MAG2244	79.5162	94	463
MAG5	MAG231	77.769	90	463
MAG5	MAG50	79.6074	136	463
MAG5	MAG83	77.7815	92	463
MAG5	MAG234	77.7667	87	463
MAG5	MAG89	97.7544	253	463
MAG5	MAG2103	98.1	265	463
MAG5	MAG54	79.0634	142	463
MAG5	MAG235	78.7196	93	463
MAG5	MAG125	79.063	118	463
MAG5	MAG16	77.1236	89	463
MAG5	MAG96	77.7956	91	463
MAG5	MAG127	97.2537	264	463
MAG5	MAG128	79.4075	175	463
MAG5	MAG178	79.2379	188	463
MAG5	MAG17	97.4348	268	463
MAG5	MAG58	97.071	279	463
MAG5	MAG100	77.3359	96	463
MAG5	MAG267	79.1618	141	463
MAG5	MAG233	77.5953	89	463
MAG5	MAG269	78.744	136	463
MAG5	MAG232	78.5964	93	463
MAG5	MAG180	78.9434	119	463
MAG5	MAG25	77.6599	83	463
MAG5	MAG63	79.6769	186	463
MAG5	MAG64	97.3897	257	463
MAG5	MAG65	77.2342	92	463
MAG5	MAG101	78.0985	63	463
MAG5	MAG29	77.2648	81	463
MAG5	MAG660	78.9391	142	463
MAG5	MAG153	97.6295	254	463
MAG5	MAG184	97.204	257	463
MAG5	MAG132	79.0643	146	463
MAG5	MAG310	96.4804	202	463
MAG5	MAG113	97.0939	265	463
MAG5	MAG1541	97.3103	239	463
MAG5	MAG161	77.3053	97	463
MAG5	MAG190	78.1506	141	463
MAG5	MAG2900	78.8244	127	463
MAG5	MAG37	97.8137	265	463
MAG5	MAG268	79.0922	137	463
MAG5	MAG114	97.6406	282	463
MAG5	MAG2783	77.8288	123	463
MAG5	MAG41	97.1491	261	463
MAG5	MAG115	78.3434	81	463
MAG197	MAG45	99.2655	544	654
MAG197	MAG49	77.001	107	654
MAG197	MAG195	99.0856	516	654
MAG197	MAG2102	99.1228	513	654
MAG197	MAG198	99.1995	519	654
MAG197	MAG92	77.5893	134	654
MAG197	MAG194	99.271	552	654
MAG197	MAG193	99.2136	533	654
MAG197	MAG186	98.8814	455	654
MAG197	MAG196	99.3027	529	654
MAG197	MAG154	77.253	122	654
MAG197	MAG192	99.4293	547	654
MAG197	MAG199	99.196	506	654
MAG44	MAG165	98.8524	143	175
MAG44	MAG217	98.8168	162	175
MAG44	MAG143	98.8535	166	175
MAG44	MAG216	98.9738	157	175
MAG44	MAG81	98.5479	144	175
MAG44	MAG53	98.4479	149	175
MAG44	MAG214	98.8691	158	175
MAG44	MAG215	99.166	159	175
MAG44	MAG218	98.7911	163	175
MAG44	MAG213	99.0572	162	175
MAG44	MAG150	98.6105	151	175
MAG44	MAG187	97.4504	72	175
MAG45	MAG49	76.6472	109	680
MAG45	MAG195	99.2653	525	680
MAG45	MAG2102	99.2441	516	680
MAG45	MAG198	99.1682	550	680
MAG45	MAG92	77.7251	138	680
MAG45	MAG194	99.3254	566	680
MAG45	MAG193	99.1885	547	680
MAG45	MAG186	98.834	466	680
MAG45	MAG196	99.2919	543	680
MAG45	MAG154	77.3681	128	680
MAG45	MAG192	99.3308	569	680
MAG45	MAG199	99.2013	514	680
MAG46	MAG119	77.3847	75	374
MAG46	MAG141	77.4607	67	374
MAG46	MAG171	77.9289	88	374
MAG46	MAG172	78.3361	100	374
MAG46	MAG122	77.5869	69	374
MAG46	MAG1230	79.5814	135	374
MAG46	MAG239	78.3592	90	374
MAG46	MAG2244	77.8596	77	374
MAG46	MAG50	78.4267	112	374
MAG46	MAG89	77.2037	56	374
MAG46	MAG2103	77.1936	64	374
MAG46	MAG54	78.2767	121	374
MAG46	MAG125	78.8364	95	374
MAG46	MAG16	98.6967	305	374
MAG46	MAG127	77.2467	66	374
MAG46	MAG128	78.4871	132	374
MAG46	MAG178	78.801	144	374
MAG46	MAG17	76.9244	67	374
MAG46	MAG58	77.1834	70	374
MAG46	MAG100	90.8515	229	374
MAG46	MAG267	79.036	114	374
MAG46	MAG269	78.007	108	374
MAG46	MAG180	78.1944	97	374
MAG46	MAG25	98.2024	262	374
MAG46	MAG63	78.4418	140	374
MAG46	MAG64	77.0064	68	374
MAG46	MAG65	98.6784	304	374
MAG46	MAG29	98.4572	266	374
MAG46	MAG660	78.0251	108	374
MAG46	MAG153	76.9263	55	374
MAG46	MAG184	76.9607	64	374
MAG46	MAG132	78.2665	112	374
MAG46	MAG310	77.2224	51	374
MAG46	MAG113	77.4911	68	374
MAG46	MAG1541	77.3566	60	374
MAG46	MAG161	98.6155	298	374
MAG46	MAG190	79.693	173	374
MAG46	MAG2900	78.169	99	374
MAG46	MAG37	77.0336	72	374
MAG46	MAG268	78.5253	110	374
MAG46	MAG114	77.0323	78	374
MAG46	MAG2783	79.2023	157	374
MAG46	MAG41	77.2348	59	374
MAG47	MAG120	98.2326	407	628
MAG47	MAG2030	77.3618	66	628
MAG47	MAG144	98.3938	444	628
MAG47	MAG19	79.7139	76	628
MAG47	MAG1010	98.4958	462	628
MAG47	MAG183	98.1531	409	628
MAG47	MAG107	98.5867	483	628
MAG47	MAG31	76.7937	50	628
MAG47	MAG1081	80.4159	163	628
MAG47	MAG116	98.4454	478	628
MAG227	MAG224	99.0694	463	537
MAG227	MAG223	99.2677	447	537
MAG227	MAG177	99.2466	467	537
MAG227	MAG226	99.1176	426	537
MAG227	MAG148	76.3489	53	537
MAG227	MAG62	96.9714	165	537
MAG227	MAG130	77.5246	90	537
MAG227	MAG225	99.3437	432	537
MAG227	MAG222	99.1201	464	537
MAG279	MAG275	99.7131	522	584
MAG279	MAG221	77.1852	52	584
MAG279	MAG272	76.957	58	584
MAG279	MAG276	99.5852	533	584
MAG279	MAG273	76.8229	56	584
MAG279	MAG285	99.5979	456	584
MAG279	MAG2100	99.5931	498	584
MAG279	MAG277	99.5576	490	584
MAG279	MAG274	99.7742	527	584
MAG279	MAG288	99.0769	286	584
MAG279	MAG284	99.6062	492	584
MAG279	MAG286	99.4345	430	584
MAG279	MAG220	77.1269	51	584
MAG279	MAG283	99.7337	481	584
MAG279	MAG280	99.6607	499	584
MAG279	MAG188	76.9179	59	584
MAG279	MAG189	99.1971	508	584
MAG279	MAG287	99.2133	360	584
MAG279	MAG278	99.7543	511	584
MAG279	MAG281	99.5563	506	584
MAG80	MAG315	98.2554	297	477
MAG119	MAG141	97.2056	295	629
MAG119	MAG171	79.4348	126	629
MAG119	MAG172	77.801	70	629
MAG119	MAG122	97.8083	289	629
MAG119	MAG1230	78.5209	114	629
MAG119	MAG230	79.0156	102	629
MAG119	MAG239	79.4597	131	629
MAG119	MAG2242	79.8229	87	629
MAG119	MAG2244	79.4851	110	629
MAG119	MAG231	78.3146	93	629
MAG119	MAG50	79.7396	146	629
MAG119	MAG83	78.9287	107	629
MAG119	MAG234	78.3414	91	629
MAG119	MAG89	97.6989	261	629
MAG119	MAG2103	96.9055	285	629
MAG119	MAG54	79.2185	175	629
MAG119	MAG235	79.9528	107	629
MAG119	MAG125	79.5055	153	629
MAG119	MAG16	77.5238	100	629
MAG119	MAG96	78.207	96	629
MAG119	MAG127	97.9263	295	629
MAG119	MAG128	79.6028	189	629
MAG119	MAG178	79.8865	213	629
MAG119	MAG17	97.8477	277	629
MAG119	MAG58	97.6282	318	629
MAG119	MAG100	78.053	103	629
MAG119	MAG267	79.5322	152	629
MAG119	MAG233	78.0916	99	629
MAG119	MAG269	79.2819	144	629
MAG119	MAG232	79.8542	108	629
MAG119	MAG180	78.9753	143	629
MAG119	MAG25	77.9143	92	629
MAG119	MAG63	79.6864	206	629
MAG119	MAG64	97.5865	278	629
MAG119	MAG65	77.7908	102	629
MAG119	MAG101	78.2818	75	629
MAG119	MAG29	78.0389	84	629
MAG119	MAG660	79.7897	178	629
MAG119	MAG153	97.5083	262	629
MAG119	MAG184	97.4383	292	629
MAG119	MAG132	79.591	153	629
MAG119	MAG310	97.3643	221	629
MAG119	MAG113	97.6997	293	629
MAG119	MAG1541	97.9808	260	629
MAG119	MAG161	78.0584	97	629
MAG119	MAG190	78.6513	152	629
MAG119	MAG2900	79.2145	132	629
MAG119	MAG37	96.9393	276	629
MAG119	MAG268	80.7122	165	629
MAG119	MAG114	97.4978	290	629
MAG119	MAG2783	77.9051	135	629
MAG119	MAG41	97.6057	290	629
MAG119	MAG115	78.5187	97	629
MAG139	MAG203	99.5644	453	507
MAG139	MAG205	99.6083	440	507
MAG139	MAG204	99.5342	453	507
MAG139	MAG209	99.3486	334	507
MAG139	MAG211	99.3224	348	507
MAG139	MAG210	99.2228	340	507
MAG139	MAG56	79.3069	230	507
MAG139	MAG206	99.615	433	507
MAG139	MAG212	98.8965	289	507
MAG139	MAG202	99.7126	441	507
MAG139	MAG207	99.607	428	507
MAG139	MAG201	99.7161	455	507
MAG141	MAG171	79.5935	109	458
MAG141	MAG172	76.7505	52	458
MAG141	MAG122	97.5618	241	458
MAG141	MAG1230	78.2105	93	458
MAG141	MAG230	78.2733	74	458
MAG141	MAG239	79.9158	108	458
MAG141	MAG2242	79.5408	69	458
MAG141	MAG2244	79.66	88	458
MAG141	MAG231	77.8632	72	458
MAG141	MAG50	80.3982	125	458
MAG141	MAG83	77.8948	79	458
MAG141	MAG234	77.8194	71	458
MAG141	MAG89	97.3725	234	458
MAG141	MAG2103	96.6712	245	458
MAG141	MAG54	79.4329	134	458
MAG141	MAG235	78.7552	81	458
MAG141	MAG125	80.1347	118	458
MAG141	MAG16	77.1938	87	458
MAG141	MAG96	77.9604	74	458
MAG141	MAG127	97.9237	244	458
MAG141	MAG128	80.5559	154	458
MAG141	MAG178	80.7592	167	458
MAG141	MAG17	97.7308	236	458
MAG141	MAG58	97.2568	259	458
MAG141	MAG100	78.1075	79	458
MAG141	MAG267	80.1947	121	458
MAG141	MAG233	77.9083	77	458
MAG141	MAG269	79.367	118	458
MAG141	MAG232	78.9265	86	458
MAG141	MAG180	79.3147	117	458
MAG141	MAG25	77.2669	82	458
MAG141	MAG63	80.33	165	458
MAG141	MAG64	97.2484	240	458
MAG141	MAG65	77.2025	96	458
MAG141	MAG101	79.2795	75	458
MAG141	MAG29	77.3888	77	458
MAG141	MAG660	79.8017	130	458
MAG141	MAG153	96.828	229	458
MAG141	MAG184	97.1267	248	458
MAG141	MAG132	79.6089	122	458
MAG141	MAG310	96.6114	198	458
MAG141	MAG113	97.5191	248	458
MAG141	MAG1541	97.2968	223	458
MAG141	MAG161	77.1774	87	458
MAG141	MAG190	78.585	123	458
MAG141	MAG2900	79.9916	111	458
MAG141	MAG37	97.0593	232	458
MAG141	MAG268	80.3317	113	458
MAG141	MAG114	97.5795	254	458
MAG141	MAG2783	78.2818	108	458
MAG141	MAG41	97.8941	234	458
MAG141	MAG115	78.8685	74	458
MAG165	MAG217	99.0371	252	289
MAG165	MAG143	99.1175	256	289
MAG165	MAG216	99.1237	251	289
MAG165	MAG81	98.4557	208	289
MAG165	MAG53	98.6495	226	289
MAG165	MAG214	99.0803	255	289
MAG165	MAG215	99.0746	250	289
MAG165	MAG218	99.0405	243	289
MAG165	MAG213	99.0631	264	289
MAG165	MAG150	98.6843	252	289
MAG165	MAG187	97.4918	95	289
MAG166	MAG2105	76.9308	71	704
MAG166	MAG19	76.8685	63	704
MAG166	MAG31	76.6902	72	704
MAG167	MAG6	76.6398	52	897
MAG167	MAG266	99.0365	537	897
MAG167	MAG11	78.4117	70	897
MAG167	MAG264	98.7861	542	897
MAG167	MAG97	79.0732	250	897
MAG167	MAG263	98.9806	546	897
MAG167	MAG98	77.5487	105	897
MAG167	MAG59	77.1254	51	897
MAG167	MAG103	98.4447	527	897
MAG167	MAG70	98.9954	586	897
MAG167	MAG111	80.182	202	897
MAG167	MAG236	79.261	246	897
MAG167	MAG156	77.2254	51	897
MAG167	MAG237	79.3482	240	897
MAG167	MAG265	99.1265	528	897
MAG168	MAG20	79.0559	96	523
MAG168	MAG210	78.4501	106	523
MAG168	MAG106	98.9449	421	523
MAG250	MAG174	98.8831	302	448
MAG250	MAG258	99.274	333	448
MAG250	MAG254	98.9787	327	448
MAG250	MAG253	99.0574	296	448
MAG250	MAG14	98.2618	188	448
MAG250	MAG219	98.7333	324	448
MAG250	MAG262	99.181	305	448
MAG250	MAG261	99.3103	305	448
MAG250	MAG248	98.9792	312	448
MAG250	MAG244	99.5771	353	448
MAG250	MAG61	98.9408	344	448
MAG250	MAG251	99.1241	307	448
MAG250	MAG21	78.3043	130	448
MAG250	MAG252	98.8192	311	448
MAG250	MAG69	99.4974	347	448
MAG250	MAG246	99.0191	348	448
MAG250	MAG313	99.3176	294	448
MAG250	MAG1089	99.4746	312	448
MAG250	MAG247	99.2586	339	448
MAG250	MAG259	99.1767	309	448
MAG250	MAG260	99.2627	327	448
MAG250	MAG249	99.6467	332	448
MAG250	MAG245	99.4539	341	448
MAG120	MAG2030	77.6177	58	568
MAG120	MAG144	98.5288	418	568
MAG120	MAG19	79.4369	76	568
MAG120	MAG1010	98.6236	444	568
MAG120	MAG183	98.406	382	568
MAG120	MAG107	98.5855	450	568
MAG120	MAG1081	80.4606	148	568
MAG120	MAG116	98.7846	437	568
MAG2030	MAG144	77.3804	77	730
MAG2030	MAG1010	77.4118	73	730
MAG2030	MAG183	77.5893	67	730
MAG2030	MAG107	77.848	78	730
MAG2030	MAG1081	77.5829	93	730
MAG2030	MAG116	77.3113	81	730
MAG203	MAG205	99.6032	465	614
MAG203	MAG204	99.4978	466	614
MAG203	MAG209	99.2708	354	614
MAG203	MAG211	99.1234	379	614
MAG203	MAG210	99.0229	359	614
MAG203	MAG56	79.825	239	614
MAG203	MAG206	99.5657	455	614
MAG203	MAG212	99.0881	308	614
MAG203	MAG202	99.5998	455	614
MAG203	MAG207	99.4509	465	614
MAG203	MAG201	99.6239	482	614
MAG169	MAG157	77.0723	53	783
MAG170	MAG159	78.8299	170	598
MAG171	MAG172	78.429	58	310
MAG171	MAG122	79.0537	111	310
MAG171	MAG1230	80.6799	167	310
MAG171	MAG239	98.3479	212	310
MAG171	MAG2244	98.3142	176	310
MAG171	MAG50	98.6832	235	310
MAG171	MAG83	77.555	51	310
MAG171	MAG89	78.1992	102	310
MAG171	MAG2103	78.5098	104	310
MAG171	MAG54	97.1602	239	310
MAG171	MAG125	98.1618	204	310
MAG171	MAG16	78.0013	105	310
MAG171	MAG127	79.299	99	310
MAG171	MAG128	98.8369	275	310
MAG171	MAG178	99.0041	274	310
MAG171	MAG17	78.7774	97	310
MAG171	MAG58	79.2803	105	310
MAG171	MAG100	77.8079	82	310
MAG171	MAG267	98.8086	239	310
MAG171	MAG269	98.7282	222	310
MAG171	MAG180	98.3977	217	310
MAG171	MAG25	78.0234	84	310
MAG171	MAG63	98.6249	285	310
MAG171	MAG64	78.7673	110	310
MAG171	MAG65	77.8866	113	310
MAG171	MAG29	77.5075	90	310
MAG171	MAG660	97.3807	234	310
MAG171	MAG153	79.1931	106	310
MAG171	MAG184	79.7241	99	310
MAG171	MAG132	98.7727	241	310
MAG171	MAG310	78.801	84	310
MAG171	MAG113	79.2021	105	310
MAG171	MAG1541	78.9446	87	310
MAG171	MAG161	77.886	93	310
MAG171	MAG190	82.044	210	310
MAG171	MAG2900	98.6607	206	310
MAG171	MAG37	79.2501	104	310
MAG171	MAG268	99.0115	220	310
MAG171	MAG114	79.1154	108	310
MAG171	MAG2783	81.8036	185	310
MAG171	MAG41	79.1447	105	310
MAG172	MAG122	76.6214	55	953
MAG172	MAG1230	78.5028	110	953
MAG172	MAG239	77.9692	79	953
MAG172	MAG2242	76.5523	62	953
MAG172	MAG2244	78.013	65	953
MAG172	MAG50	78.0345	101	953
MAG172	MAG2103	76.3948	56	953
MAG172	MAG54	77.9782	103	953
MAG172	MAG125	78.5622	106	953
MAG172	MAG16	78.2068	115	953
MAG172	MAG127	76.8408	53	953
MAG172	MAG128	78.7871	129	953
MAG172	MAG178	78.8934	125	953
MAG172	MAG58	76.7857	58	953
MAG172	MAG100	76.9282	91	953
MAG172	MAG267	78.2885	94	953
MAG172	MAG269	78.4442	90	953
MAG172	MAG180	78.9782	75	953
MAG172	MAG25	79.5936	108	953
MAG172	MAG63	78.4001	127	953
MAG172	MAG64	76.5945	57	953
MAG172	MAG65	78.5736	121	953
MAG172	MAG29	79.4157	105	953
MAG172	MAG660	78.2437	99	953
MAG172	MAG153	77.7034	52	953
MAG172	MAG184	77.1977	50	953
MAG172	MAG132	78.5424	95	953
MAG172	MAG113	76.8792	51	953
MAG172	MAG161	78.3199	119	953
MAG172	MAG190	78.6479	143	953
MAG172	MAG2900	77.8489	72	953
MAG172	MAG37	76.6826	52	953
MAG172	MAG268	78.0371	90	953
MAG172	MAG114	77.0245	53	953
MAG172	MAG2783	79.029	131	953
MAG172	MAG41	76.8013	54	953
MAG173	MAG13	98.4654	207	392
MAG173	MAG149	97.8559	134	392
MAG173	MAG131	98.9862	321	392
MAG205	MAG204	99.6361	449	513
MAG205	MAG209	99.1959	355	513
MAG205	MAG211	99.2373	371	513
MAG205	MAG210	98.9391	347	513
MAG205	MAG56	79.4723	222	513
MAG205	MAG206	99.5371	450	513
MAG205	MAG212	99.204	294	513
MAG205	MAG202	99.7194	454	513
MAG205	MAG207	99.6472	452	513
MAG205	MAG201	99.7425	464	513
MAG217	MAG143	99.0596	316	354
MAG217	MAG216	99.0545	296	354
MAG217	MAG81	98.6508	236	354
MAG217	MAG53	98.7499	252	354
MAG217	MAG214	99.1805	294	354
MAG217	MAG215	99.2388	298	354
MAG217	MAG218	99.0061	285	354
MAG217	MAG213	99.1471	310	354
MAG217	MAG150	98.925	282	354
MAG217	MAG187	97.9254	98	354
MAG121	MAG8	78.844	229	790
MAG121	MAG90	76.7305	72	790
MAG121	MAG91	78.2516	89	790
MAG122	MAG1230	77.8266	93	405
MAG122	MAG230	77.4248	82	405
MAG122	MAG239	79.5031	112	405
MAG122	MAG2242	80.1294	64	405
MAG122	MAG2244	79.6643	101	405
MAG122	MAG231	77.4942	84	405
MAG122	MAG50	79.3652	129	405
MAG122	MAG83	78.0199	86	405
MAG122	MAG234	77.4549	82	405
MAG122	MAG89	97.8213	234	405
MAG122	MAG2103	97.5175	262	405
MAG122	MAG54	79.1668	144	405
MAG122	MAG235	77.5823	84	405
MAG122	MAG125	78.9974	125	405
MAG122	MAG16	77.4004	90	405
MAG122	MAG96	77.5061	82	405
MAG122	MAG127	97.8188	248	405
MAG122	MAG128	79.2893	171	405
MAG122	MAG178	79.3233	178	405
MAG122	MAG17	97.8108	262	405
MAG122	MAG58	97.6983	259	405
MAG122	MAG100	78.209	85	405
MAG122	MAG267	79.3399	135	405
MAG122	MAG233	77.2282	82	405
MAG122	MAG269	79.1927	127	405
MAG122	MAG232	77.6682	84	405
MAG122	MAG180	79.4514	113	405
MAG122	MAG25	77.8235	81	405
MAG122	MAG63	79.4876	175	405
MAG122	MAG64	97.6161	251	405
MAG122	MAG65	77.8008	101	405
MAG122	MAG101	77.9625	61	405
MAG122	MAG29	77.2606	77	405
MAG122	MAG660	78.9582	140	405
MAG122	MAG153	97.2081	235	405
MAG122	MAG184	97.1469	256	405
MAG122	MAG132	79.4478	135	405
MAG122	MAG310	97.4241	184	405
MAG122	MAG113	97.7009	254	405
MAG122	MAG1541	98.1143	241	405
MAG122	MAG161	77.2897	94	405
MAG122	MAG190	78.2276	123	405
MAG122	MAG2900	79.2713	116	405
MAG122	MAG37	97.2096	243	405
MAG122	MAG268	79.7185	123	405
MAG122	MAG114	97.6929	256	405
MAG122	MAG2783	77.9513	108	405
MAG122	MAG41	97.5813	254	405
MAG122	MAG115	77.4802	72	405
MAG143	MAG216	98.9952	314	376
MAG143	MAG81	98.7238	244	376
MAG143	MAG53	98.7618	258	376
MAG143	MAG214	99.1552	312	376
MAG143	MAG215	99.247	307	376
MAG143	MAG218	99.0675	292	376
MAG143	MAG213	99.1736	320	376
MAG143	MAG150	98.7647	285	376
MAG143	MAG187	97.9324	102	376
MAG144	MAG19	78.8818	81	619
MAG144	MAG1010	98.3215	476	619
MAG144	MAG183	98.3267	390	619
MAG144	MAG107	98.3651	482	619
MAG144	MAG1081	80.7544	154	619
MAG144	MAG116	98.5367	464	619
MAG174	MAG258	99.1216	331	431
MAG174	MAG254	99.3216	343	431
MAG174	MAG253	99.3509	306	431
MAG174	MAG14	98.5624	182	431
MAG174	MAG219	99.5341	322	431
MAG174	MAG262	99.4205	330	431
MAG174	MAG261	99.0369	320	431
MAG174	MAG248	99.4187	347	431
MAG174	MAG244	99.0973	348	431
MAG174	MAG61	98.9932	345	431
MAG174	MAG251	99.0635	309	431
MAG174	MAG21	78.5634	143	431
MAG174	MAG252	99.0985	317	431
MAG174	MAG69	99.0127	344	431
MAG174	MAG246	99.0386	348	431
MAG174	MAG313	99.1983	291	431
MAG174	MAG1089	99.4503	316	431
MAG174	MAG247	99.225	344	431
MAG174	MAG259	99.1757	296	431
MAG174	MAG260	99.0731	318	431
MAG174	MAG249	99.2314	327	431
MAG174	MAG245	99.2969	348	431
MAG1230	MAG239	80.8572	169	486
MAG1230	MAG2244	80.6642	144	486
MAG1230	MAG50	81.0551	216	486
MAG1230	MAG89	77.3472	91	486
MAG1230	MAG2103	77.6342	103	486
MAG1230	MAG54	82.0101	220	486
MAG1230	MAG125	81.1451	199	486
MAG1230	MAG16	79.497	154	486
MAG1230	MAG127	77.7436	86	486
MAG1230	MAG128	81.0719	258	486
MAG1230	MAG178	80.9684	268	486
MAG1230	MAG17	77.0428	89	486
MAG1230	MAG58	77.5641	102	486
MAG1230	MAG100	79.0691	126	486
MAG1230	MAG267	81.0807	209	486
MAG1230	MAG269	81.0082	190	486
MAG1230	MAG180	81.0757	168	486
MAG1230	MAG25	79.8309	138	486
MAG1230	MAG63	80.9581	267	486
MAG1230	MAG64	77.6127	85	486
MAG1230	MAG65	79.5123	170	486
MAG1230	MAG29	79.9554	144	486
MAG1230	MAG660	81.6019	216	486
MAG1230	MAG153	77.614	73	486
MAG1230	MAG184	77.2065	86	486
MAG1230	MAG132	81.015	200	486
MAG1230	MAG310	77.4707	69	486
MAG1230	MAG113	78.0014	94	486
MAG1230	MAG1541	77.5846	82	486
MAG1230	MAG161	79.4973	162	486
MAG1230	MAG190	98.7935	379	486
MAG1230	MAG2900	80.4392	170	486
MAG1230	MAG37	77.3536	94	486
MAG1230	MAG268	80.9159	201	486
MAG1230	MAG114	77.7646	99	486
MAG1230	MAG2783	99.066	339	486
MAG1230	MAG41	77.5901	96	486
MAG230	MAG275	76.8571	50	657
MAG230	MAG239	77.6075	51	657
MAG230	MAG231	99.8952	599	657
MAG230	MAG221	78.045	54	657
MAG230	MAG50	77.6047	59	657
MAG230	MAG83	98.0966	558	657
MAG230	MAG85	77.4439	53	657
MAG230	MAG234	99.8488	528	657
MAG230	MAG89	77.6254	77	657
MAG230	MAG2103	77.7459	92	657
MAG230	MAG54	77.9297	56	657
MAG230	MAG235	99.6516	543	657
MAG230	MAG125	76.9127	50	657
MAG230	MAG96	99.9021	626	657
MAG230	MAG127	78.2946	79	657
MAG230	MAG128	78.7398	79	657
MAG230	MAG178	77.7094	78	657
MAG230	MAG17	77.815	79	657
MAG230	MAG58	77.9863	90	657
MAG230	MAG267	77.265	56	657
MAG230	MAG233	99.7825	537	657
MAG230	MAG269	77.2865	51	657
MAG230	MAG232	99.3429	554	657
MAG230	MAG220	77.1924	52	657
MAG230	MAG63	79.5644	93	657
MAG230	MAG64	77.665	85	657
MAG230	MAG660	77.5686	51	657
MAG230	MAG153	77.9265	77	657
MAG230	MAG184	77.9948	72	657
MAG230	MAG132	77.2597	51	657
MAG230	MAG310	77.7614	62	657
MAG230	MAG113	77.8179	76	657
MAG230	MAG1541	78.2655	77	657
MAG230	MAG188	77.5552	52	657
MAG230	MAG189	76.4931	51	657
MAG230	MAG190	77.7767	54	657
MAG230	MAG37	77.672	85	657
MAG230	MAG268	77.2052	50	657
MAG230	MAG114	77.7309	83	657
MAG230	MAG41	78.1282	75	657
MAG230	MAG115	99.1627	413	657
MAG275	MAG221	77.1742	67	668
MAG275	MAG272	77.0479	60	668
MAG275	MAG276	99.7701	560	668
MAG275	MAG273	76.9853	58	668
MAG275	MAG85	77.1601	62	668
MAG275	MAG285	99.5505	475	668
MAG275	MAG2100	99.6121	528	668
MAG275	MAG277	99.612	506	668
MAG275	MAG274	99.7948	555	668
MAG275	MAG288	98.7835	298	668
MAG275	MAG284	99.6232	503	668
MAG275	MAG286	99.3139	449	668
MAG275	MAG220	77.1446	63	668
MAG275	MAG283	99.319	492	668
MAG275	MAG280	99.5541	516	668
MAG275	MAG188	77.1933	62	668
MAG275	MAG189	98.9285	536	668
MAG275	MAG287	98.9883	382	668
MAG275	MAG278	99.7367	534	668
MAG275	MAG281	99.5942	524	668
MAG239	MAG2242	77.5928	58	320
MAG239	MAG2244	98.8284	198	320
MAG239	MAG231	77.1714	52	320
MAG239	MAG50	98.8892	259	320
MAG239	MAG83	77.2608	52	320
MAG239	MAG89	78.5784	97	320
MAG239	MAG2103	78.8508	109	320
MAG239	MAG54	97.5029	264	320
MAG239	MAG125	98.5628	227	320
MAG239	MAG16	78.4856	98	320
MAG239	MAG96	77.2877	51	320
MAG239	MAG127	79.4222	107	320
MAG239	MAG128	99.318	299	320
MAG239	MAG178	99.3106	306	320
MAG239	MAG17	78.9689	106	320
MAG239	MAG58	79.3866	119	320
MAG239	MAG100	78.0475	82	320
MAG239	MAG267	99.2099	262	320
MAG239	MAG269	98.9784	244	320
MAG239	MAG232	77.2406	50	320
MAG239	MAG180	98.9758	230	320
MAG239	MAG25	78.2996	93	320
MAG239	MAG63	99.2854	313	320
MAG239	MAG64	78.8719	114	320
MAG239	MAG65	78.3597	108	320
MAG239	MAG101	77.1513	52	320
MAG239	MAG29	78.2208	96	320
MAG239	MAG660	97.9595	255	320
MAG239	MAG153	79.325	98	320
MAG239	MAG184	78.9758	111	320
MAG239	MAG132	99.0324	265	320
MAG239	MAG310	79.0023	85	320
MAG239	MAG113	79.0906	103	320
MAG239	MAG1541	79.3187	98	320
MAG239	MAG161	78.4773	103	320
MAG239	MAG190	82.6928	221	320
MAG239	MAG2900	98.6998	229	320
MAG239	MAG37	78.8203	110	320
MAG239	MAG268	99.2771	250	320
MAG239	MAG114	79.0242	107	320
MAG239	MAG2783	81.864	186	320
MAG239	MAG41	78.827	112	320
MAG2242	MAG2244	77.3583	51	596
MAG2242	MAG50	77.6832	70	596
MAG2242	MAG89	78.6026	65	596
MAG2242	MAG2103	79.2907	74	596
MAG2242	MAG54	76.9739	80	596
MAG2242	MAG125	77.6232	62	596
MAG2242	MAG127	79.551	72	596
MAG2242	MAG128	77.5618	86	596
MAG2242	MAG178	77.4182	88	596
MAG2242	MAG17	79.373	70	596
MAG2242	MAG58	79.7776	81	596
MAG2242	MAG267	77.2042	67	596
MAG2242	MAG269	77.6685	60	596
MAG2242	MAG180	77.9745	52	596
MAG2242	MAG63	77.4077	89	596
MAG2242	MAG64	78.8724	74	596
MAG2242	MAG101	78.8291	157	596
MAG2242	MAG660	77.0823	75	596
MAG2242	MAG153	80.4913	64	596
MAG2242	MAG184	79.7069	73	596
MAG2242	MAG132	77.4066	67	596
MAG2242	MAG310	80.412	51	596
MAG2242	MAG113	80.0534	72	596
MAG2242	MAG1541	79.6991	55	596
MAG2242	MAG190	76.7949	60	596
MAG2242	MAG2900	77.2246	62	596
MAG2242	MAG37	79.2654	71	596
MAG2242	MAG268	77.5286	63	596
MAG2242	MAG114	79.8552	75	596
MAG2242	MAG41	80.6373	69	596
MAG2244	MAG50	98.57	216	255
MAG2244	MAG89	78.9033	90	255
MAG2244	MAG2103	79.1429	101	255
MAG2244	MAG54	97.3316	216	255
MAG2244	MAG125	98.1574	193	255
MAG2244	MAG16	78.4021	84	255
MAG2244	MAG127	79.7485	90	255
MAG2244	MAG128	99.0518	236	255
MAG2244	MAG178	99.0337	242	255
MAG2244	MAG17	78.8552	93	255
MAG2244	MAG58	79.4613	101	255
MAG2244	MAG100	78.257	76	255
MAG2244	MAG267	99.1883	211	255
MAG2244	MAG269	98.6695	202	255
MAG2244	MAG180	98.5745	197	255
MAG2244	MAG25	78.6151	83	255
MAG2244	MAG63	99.1385	247	255
MAG2244	MAG64	79.376	92	255
MAG2244	MAG65	78.3741	102	255
MAG2244	MAG29	78.0712	88	255
MAG2244	MAG660	97.755	212	255
MAG2244	MAG153	79.3441	83	255
MAG2244	MAG184	79.2402	92	255
MAG2244	MAG132	99.1836	218	255
MAG2244	MAG310	79.4218	80	255
MAG2244	MAG113	79.6052	94	255
MAG2244	MAG1541	79.2713	87	255
MAG2244	MAG161	78.2398	91	255
MAG2244	MAG190	82.9811	180	255
MAG2244	MAG2900	98.3777	190	255
MAG2244	MAG37	79.1648	94	255
MAG2244	MAG268	99.0339	202	255
MAG2244	MAG114	79.0087	102	255
MAG2244	MAG2783	82.3744	156	255
MAG2244	MAG41	79.6769	89	255
MAG224	MAG223	99.1548	464	585
MAG224	MAG177	99.4317	483	585
MAG224	MAG226	99.0941	459	585
MAG224	MAG148	75.7863	53	585
MAG224	MAG62	97.2226	176	585
MAG224	MAG130	78.1731	93	585
MAG224	MAG225	99.3961	459	585
MAG224	MAG222	99.1476	483	585
MAG204	MAG209	99.3459	337	515
MAG204	MAG211	99.332	357	515
MAG204	MAG210	99.2646	343	515
MAG204	MAG56	79.572	224	515
MAG204	MAG206	99.6021	444	515
MAG204	MAG212	98.8556	294	515
MAG204	MAG202	99.7679	447	515
MAG204	MAG207	99.5146	453	515
MAG204	MAG201	99.7425	464	515
MAG231	MAG221	77.2147	58	644
MAG231	MAG50	77.596	58	644
MAG231	MAG83	98.2934	571	644
MAG231	MAG273	76.5804	50	644
MAG231	MAG85	77.5254	56	644
MAG231	MAG234	99.8386	534	644
MAG231	MAG89	77.1732	71	644
MAG231	MAG2103	77.6036	93	644
MAG231	MAG54	77.7858	58	644
MAG231	MAG235	99.7676	544	644
MAG231	MAG96	99.9593	603	644
MAG231	MAG127	77.853	77	644
MAG231	MAG128	77.9239	81	644
MAG231	MAG178	78.0186	79	644
MAG231	MAG17	77.4723	78	644
MAG231	MAG58	77.7493	84	644
MAG231	MAG267	77.061	60	644
MAG231	MAG233	99.7318	553	644
MAG231	MAG269	76.7757	50	644
MAG231	MAG232	99.3902	549	644
MAG231	MAG220	76.9873	57	644
MAG231	MAG180	77.6	50	644
MAG231	MAG63	78.5254	90	644
MAG231	MAG64	77.5065	84	644
MAG231	MAG660	77.4444	51	644
MAG231	MAG153	77.6338	75	644
MAG231	MAG184	77.5427	68	644
MAG231	MAG132	76.8482	53	644
MAG231	MAG310	77.1726	61	644
MAG231	MAG113	77.6796	81	644
MAG231	MAG1541	77.6542	79	644
MAG231	MAG188	77.4792	51	644
MAG231	MAG190	77.8015	50	644
MAG231	MAG37	77.2375	84	644
MAG231	MAG268	76.901	52	644
MAG231	MAG114	77.3162	84	644
MAG231	MAG41	77.6237	79	644
MAG231	MAG115	99.3725	403	644
MAG221	MAG272	77.0625	59	736
MAG221	MAG83	77.729	68	736
MAG221	MAG273	81.8088	76	736
MAG221	MAG85	99.7556	611	736
MAG221	MAG234	77.1032	54	736
MAG221	MAG285	77.7094	54	736
MAG221	MAG235	77.5142	55	736
MAG221	MAG274	77.8552	54	736
MAG221	MAG96	77.4359	59	736
MAG221	MAG233	77.3914	53	736
MAG221	MAG232	77.3089	63	736
MAG221	MAG220	99.9036	656	736
MAG221	MAG188	77.3874	64	736
MAG272	MAG276	77.0487	53	760
MAG272	MAG83	78.4363	60	760
MAG272	MAG273	99.7581	663	760
MAG272	MAG285	76.981	58	760
MAG272	MAG2100	76.9545	50	760
MAG272	MAG235	76.8767	53	760
MAG272	MAG91	76.4225	61	760
MAG272	MAG274	76.7282	57	760
MAG272	MAG96	76.6627	53	760
MAG272	MAG233	77.8036	52	760
MAG272	MAG284	76.9858	50	760
MAG272	MAG232	77.3202	53	760
MAG272	MAG220	77.5089	54	760
MAG272	MAG283	76.8545	53	760
MAG272	MAG280	76.8616	53	760
MAG272	MAG188	99.9878	724	760
MAG272	MAG189	76.8895	54	760
MAG272	MAG278	77.032	55	760
MAG272	MAG281	76.8605	52	760
MAG258	MAG254	98.9228	371	485
MAG258	MAG253	98.9772	323	485
MAG258	MAG14	98.342	196	485
MAG258	MAG219	98.7401	351	485
MAG258	MAG262	98.762	353	485
MAG258	MAG261	99.1949	349	485
MAG258	MAG248	99.0151	344	485
MAG258	MAG244	99.3102	383	485
MAG258	MAG61	98.4476	371	485
MAG258	MAG251	98.9184	332	485
MAG258	MAG21	78.266	154	485
MAG258	MAG252	98.839	338	485
MAG258	MAG69	99.3588	377	485
MAG258	MAG246	98.9992	388	485
MAG258	MAG313	99.0018	313	485
MAG258	MAG1089	99.1403	342	485
MAG258	MAG247	99.2149	372	485
MAG258	MAG259	98.8945	337	485
MAG258	MAG260	99.036	357	485
MAG258	MAG249	99.3854	355	485
MAG258	MAG245	99.3492	369	485
MAG276	MAG273	77.095	52	617
MAG276	MAG85	77.2544	53	617
MAG276	MAG285	99.5316	464	617
MAG276	MAG2100	99.5315	507	617
MAG276	MAG277	99.6642	489	617
MAG276	MAG274	99.804	525	617
MAG276	MAG288	98.9783	291	617
MAG276	MAG284	99.5356	494	617
MAG276	MAG286	99.4832	433	617
MAG276	MAG220	77.2184	54	617
MAG276	MAG283	99.5678	478	617
MAG276	MAG280	99.6954	507	617
MAG276	MAG188	77.2921	54	617
MAG276	MAG189	98.9237	519	617
MAG276	MAG287	99.1559	370	617
MAG276	MAG278	99.7583	525	617
MAG276	MAG281	99.5119	504	617
MAG6	MAG48	78.1128	58	644
MAG6	MAG266	76.6517	70	644
MAG6	MAG52	77.475	67	644
MAG6	MAG11	98.6331	459	644
MAG6	MAG264	76.7174	66	644
MAG6	MAG97	76.7601	54	644
MAG6	MAG263	76.3164	73	644
MAG6	MAG98	76.2863	64	644
MAG6	MAG59	98.9816	399	644
MAG6	MAG103	76.3431	63	644
MAG6	MAG104	77.2627	54	644
MAG6	MAG28	77.8355	56	644
MAG6	MAG70	76.0006	71	644
MAG6	MAG240	76.6245	57	644
MAG6	MAG111	76.5605	58	644
MAG6	MAG236	76.3543	57	644
MAG6	MAG156	77.2385	105	644
MAG6	MAG39	76.4201	50	644
MAG6	MAG237	76.5625	53	644
MAG6	MAG265	76.1655	59	644
MAG7	MAG104	79.3999	112	1050
MAG7	MAG241	79.4834	114	1050
MAG7	MAG34	79.4007	79	1050
MAG7	MAG240	78.865	114	1050
MAG7	MAG39	79.0237	99	1050
MAG48	MAG52	98.1312	392	583
MAG48	MAG11	77.7038	60	583
MAG48	MAG59	80.996	68	583
MAG48	MAG28	97.9662	349	583
MAG48	MAG156	77.6318	162	583
MAG49	MAG195	76.8025	107	792
MAG49	MAG2102	76.7802	95	792
MAG49	MAG198	76.6417	101	792
MAG49	MAG92	77.3746	153	792
MAG49	MAG194	76.8516	117	792
MAG49	MAG193	76.9147	108	792
MAG49	MAG186	76.8076	93	792
MAG49	MAG196	77.0458	100	792
MAG49	MAG154	77.844	215	792
MAG49	MAG192	76.8202	117	792
MAG49	MAG199	76.6342	104	792
MAG243	MAG68	99.7373	415	491
MAG50	MAG83	77.7735	51	427
MAG50	MAG89	78.589	120	427
MAG50	MAG2103	78.7975	141	427
MAG50	MAG54	97.0914	323	427
MAG50	MAG125	98.3494	281	427
MAG50	MAG16	78.0043	132	427
MAG50	MAG127	79.0854	137	427
MAG50	MAG128	99.0316	387	427
MAG50	MAG178	98.9501	389	427
MAG50	MAG17	78.5488	131	427
MAG50	MAG58	79.4169	140	427
MAG50	MAG100	78.2299	98	427
MAG50	MAG267	98.9209	309	427
MAG50	MAG269	98.7328	284	427
MAG50	MAG180	98.6357	271	427
MAG50	MAG25	78.0207	123	427
MAG50	MAG63	99.2409	403	427
MAG50	MAG64	78.8994	142	427
MAG50	MAG65	78.0889	145	427
MAG50	MAG101	77.2503	62	427
MAG50	MAG29	77.8778	121	427
MAG50	MAG660	97.3336	314	427
MAG50	MAG153	79.175	124	427
MAG50	MAG184	79.0368	141	427
MAG50	MAG132	98.8578	305	427
MAG50	MAG310	79.2587	111	427
MAG50	MAG113	79.026	132	427
MAG50	MAG1541	78.826	126	427
MAG50	MAG161	78.3288	135	427
MAG50	MAG190	82.4961	281	427
MAG50	MAG2900	98.6424	256	427
MAG50	MAG37	78.5589	145	427
MAG50	MAG268	98.8418	307	427
MAG50	MAG114	79.0375	139	427
MAG50	MAG2783	81.5877	249	427
MAG50	MAG41	78.9632	131	427
MAG216	MAG81	98.6598	243	361
MAG216	MAG53	98.8172	251	361
MAG216	MAG214	98.9294	306	361
MAG216	MAG215	99.1373	303	361
MAG216	MAG218	99.1284	283	361
MAG216	MAG213	99.2038	308	361
MAG216	MAG150	98.8882	283	361
MAG216	MAG187	97.9473	101	361
MAG271	MAG1080	99.3252	553	719
MAG266	MAG11	76.9512	53	884
MAG266	MAG264	99.2112	619	884
MAG266	MAG97	79.2814	283	884
MAG266	MAG263	99.2818	652	884
MAG266	MAG98	78.6645	137	884
MAG266	MAG59	76.9871	50	884
MAG266	MAG103	98.9495	589	884
MAG266	MAG70	99.2936	708	884
MAG266	MAG111	79.1546	217	884
MAG266	MAG236	79.4914	281	884
MAG266	MAG156	76.9157	60	884
MAG266	MAG237	79.5096	274	884
MAG266	MAG265	99.3194	637	884
MAG51	MAG27	98.8006	348	525
MAG51	MAG40	98.5313	307	525
MAG81	MAG53	98.6609	211	279
MAG81	MAG214	99.0814	239	279
MAG81	MAG215	98.9746	245	279
MAG81	MAG218	98.8303	237	279
MAG81	MAG213	99.1924	246	279
MAG81	MAG150	98.8357	222	279
MAG81	MAG187	97.4096	92	279
MAG82	MAG2231	98.0589	259	390
MAG82	MAG12	98.2469	289	390
MAG82	MAG55	98.2111	299	390
MAG82	MAG148	78.2459	59	390
MAG82	MAG130	78.7257	64	390
MAG82	MAG182	98.4584	305	390
MAG82	MAG74	98.4772	297	390
MAG83	MAG273	77.0125	55	747
MAG83	MAG85	77.3511	54	747
MAG83	MAG234	98.0136	519	747
MAG83	MAG89	77.6523	86	747
MAG83	MAG2103	77.2465	100	747
MAG83	MAG54	77.627	66	747
MAG83	MAG235	97.9167	534	747
MAG83	MAG91	77.087	54	747
MAG83	MAG125	77.2474	53	747
MAG83	MAG96	97.954	573	747
MAG83	MAG127	78.3773	79	747
MAG83	MAG128	77.9122	90	747
MAG83	MAG178	77.5031	86	747
MAG83	MAG17	77.3838	81	747
MAG83	MAG58	78.0312	95	747
MAG83	MAG267	76.9932	67	747
MAG83	MAG233	98.1175	543	747
MAG83	MAG269	77.5175	55	747
MAG83	MAG232	97.874	535	747
MAG83	MAG220	77.0117	57	747
MAG83	MAG180	77.4312	54	747
MAG83	MAG63	78.4652	101	747
MAG83	MAG64	78.0025	85	747
MAG83	MAG660	77.5089	59	747
MAG83	MAG153	78.208	75	747
MAG83	MAG184	77.802	78	747
MAG83	MAG132	76.9613	60	747
MAG83	MAG310	77.6022	56	747
MAG83	MAG113	78.1188	86	747
MAG83	MAG1541	77.7628	76	747
MAG83	MAG188	80.1071	67	747
MAG83	MAG189	76.599	50	747
MAG83	MAG190	77.8826	52	747
MAG83	MAG37	77.6267	89	747
MAG83	MAG268	76.7874	59	747
MAG83	MAG114	78.2094	85	747
MAG83	MAG41	77.5705	77	747
MAG83	MAG115	97.8411	418	747
MAG84	MAG112	98.6109	463	883
MAG84	MAG156	76.3737	65	883
MAG273	MAG85	77.3371	63	910
MAG273	MAG234	76.9186	55	910
MAG273	MAG285	76.6714	62	910
MAG273	MAG2100	76.8549	56	910
MAG273	MAG235	76.8728	55	910
MAG273	MAG91	76.1664	60	910
MAG273	MAG277	76.8399	57	910
MAG273	MAG274	76.5808	66	910
MAG273	MAG96	77.8595	58	910
MAG273	MAG233	76.5228	52	910
MAG273	MAG284	76.8181	58	910
MAG273	MAG286	76.7551	55	910
MAG273	MAG232	77.0674	58	910
MAG273	MAG220	80.2901	73	910
MAG273	MAG283	76.7166	59	910
MAG273	MAG280	76.7733	59	910
MAG273	MAG188	99.6953	681	910
MAG273	MAG189	76.6869	65	910
MAG273	MAG287	76.8397	51	910
MAG273	MAG278	76.696	61	910
MAG273	MAG281	76.7582	58	910
MAG85	MAG234	77.3753	54	655
MAG85	MAG285	77.807	53	655
MAG85	MAG235	78.1041	56	655
MAG85	MAG274	78.1283	50	655
MAG85	MAG96	77.9014	55	655
MAG85	MAG233	77.3126	52	655
MAG85	MAG232	77.926	61	655
MAG85	MAG220	99.842	612	655
MAG85	MAG283	77.7305	50	655
MAG85	MAG280	77.8712	50	655
MAG85	MAG188	77.3182	61	655
MAG85	MAG278	77.6003	52	655
MAG86	MAG94	96.9345	353	416
MAG254	MAG253	99.0906	317	616
MAG254	MAG14	97.8112	211	616
MAG254	MAG219	98.4898	388	616
MAG254	MAG262	98.9892	354	616
MAG254	MAG261	99.0268	361	616
MAG254	MAG248	99.2487	354	616
MAG254	MAG244	99.0368	388	616
MAG254	MAG61	98.284	375	616
MAG254	MAG251	99.0085	335	616
MAG254	MAG21	78.1572	145	616
MAG254	MAG252	98.7966	343	616
MAG254	MAG69	99.1545	370	616
MAG254	MAG246	99.0063	390	616
MAG254	MAG313	99.0676	314	616
MAG254	MAG1089	99.3986	342	616
MAG254	MAG247	99.0014	375	616
MAG254	MAG259	99.0361	326	616
MAG254	MAG260	98.6346	361	616
MAG254	MAG249	99.3465	348	616
MAG254	MAG245	99.3447	366	616
MAG195	MAG2102	99.2722	491	606
MAG195	MAG198	99.2627	500	606
MAG195	MAG92	77.5477	134	606
MAG195	MAG194	99.2924	536	606
MAG195	MAG193	99.2753	533	606
MAG195	MAG186	98.8463	447	606
MAG195	MAG196	99.3468	521	606
MAG195	MAG154	76.9811	138	606
MAG195	MAG192	99.3487	537	606
MAG195	MAG199	99.1819	502	606
MAG8	MAG91	80.7427	103	919
MAG209	MAG211	99.2374	318	395
MAG209	MAG210	99.2197	299	395
MAG209	MAG56	79.2147	172	395
MAG209	MAG206	99.6381	360	395
MAG209	MAG212	98.9751	276	395
MAG209	MAG202	99.6849	355	395
MAG209	MAG207	99.6886	359	395
MAG209	MAG201	99.7685	372	395
MAG52	MAG11	78.7137	61	642
MAG52	MAG98	76.5676	60	642
MAG52	MAG59	83.4722	75	642
MAG52	MAG28	97.8923	356	642
MAG52	MAG156	77.719	143	642
MAG2231	MAG12	98.1085	304	453
MAG2231	MAG55	97.6225	329	453
MAG2231	MAG148	77.6643	66	453
MAG2231	MAG130	78.3824	55	453
MAG2231	MAG182	98.5691	310	453
MAG2231	MAG74	98.3284	313	453
MAG223	MAG177	99.1438	481	565
MAG223	MAG226	99.1092	428	565
MAG223	MAG148	75.9505	53	565
MAG223	MAG62	97.6115	161	565
MAG223	MAG130	77.5328	87	565
MAG223	MAG225	99.2339	439	565
MAG223	MAG222	99.3459	457	565
MAG211	MAG210	99.0196	316	416
MAG211	MAG56	79.8103	195	416
MAG211	MAG206	99.6132	382	416
MAG211	MAG212	98.7524	280	416
MAG211	MAG202	99.6136	367	416
MAG211	MAG207	99.4968	381	416
MAG211	MAG201	99.7223	389	416
MAG234	MAG89	77.312	65	643
MAG234	MAG2103	77.3162	84	643
MAG234	MAG54	77.459	57	643
MAG234	MAG235	99.518	496	643
MAG234	MAG96	99.8124	543	643
MAG234	MAG127	77.7246	73	643
MAG234	MAG128	77.7197	69	643
MAG234	MAG178	77.7713	72	643
MAG234	MAG17	77.1528	76	643
MAG234	MAG58	77.5889	83	643
MAG234	MAG267	77.2143	52	643
MAG234	MAG233	99.6391	495	643
MAG234	MAG232	99.2901	508	643
MAG234	MAG220	77.2939	52	643
MAG234	MAG63	77.8564	78	643
MAG234	MAG64	77.3099	86	643
MAG234	MAG153	77.1438	71	643
MAG234	MAG184	77.2666	67	643
MAG234	MAG310	77.4572	52	643
MAG234	MAG113	77.7114	74	643
MAG234	MAG1541	77.6292	70	643
MAG234	MAG188	77.2794	53	643
MAG234	MAG37	76.9975	83	643
MAG234	MAG114	77.3357	83	643
MAG234	MAG41	77.5785	69	643
MAG234	MAG115	98.699	424	643
MAG88	MAG148	78.3948	138	539
MAG88	MAG130	77.7425	63	539
MAG285	MAG2100	99.628	461	530
MAG285	MAG277	99.6285	455	530
MAG285	MAG274	99.7721	490	530
MAG285	MAG96	76.4325	50	530
MAG285	MAG288	98.8701	285	530
MAG285	MAG284	99.5974	453	530
MAG285	MAG286	99.2199	405	530
MAG285	MAG220	77.339	57	530
MAG285	MAG283	99.6337	448	530
MAG285	MAG280	99.6728	456	530
MAG285	MAG188	76.7065	55	530
MAG285	MAG189	99.144	472	530
MAG285	MAG287	99.1445	355	530
MAG285	MAG278	99.7261	465	530
MAG285	MAG281	99.5833	454	530
MAG89	MAG2103	97.9854	246	366
MAG89	MAG54	78.6922	124	366
MAG89	MAG235	77.273	68	366
MAG89	MAG125	78.7299	109	366
MAG89	MAG16	77.1379	86	366
MAG89	MAG96	77.3234	71	366
MAG89	MAG127	97.9795	226	366
MAG89	MAG128	78.9136	139	366
MAG89	MAG178	79.1176	155	366
MAG89	MAG17	98.0621	244	366
MAG89	MAG58	97.51	254	366
MAG89	MAG100	77.3843	72	366
MAG89	MAG267	78.8746	120	366
MAG89	MAG233	77.0033	70	366
MAG89	MAG269	78.6185	112	366
MAG89	MAG232	77.4729	80	366
MAG89	MAG180	78.815	102	366
MAG89	MAG25	77.4006	78	366
MAG89	MAG63	78.9569	153	366
MAG89	MAG64	97.7956	235	366
MAG89	MAG65	77.3766	83	366
MAG89	MAG101	77.227	54	366
MAG89	MAG29	77.4544	70	366
MAG89	MAG660	78.4721	125	366
MAG89	MAG153	97.7779	232	366
MAG89	MAG184	97.7362	237	366
MAG89	MAG132	79.1194	115	366
MAG89	MAG310	97.0335	179	366
MAG89	MAG113	97.786	239	366
MAG89	MAG1541	97.6575	226	366
MAG89	MAG161	77.2727	82	366
MAG89	MAG190	77.6688	105	366
MAG89	MAG2900	78.5568	108	366
MAG89	MAG37	97.2543	231	366
MAG89	MAG268	78.7656	121	366
MAG89	MAG114	98.1884	236	366
MAG89	MAG2783	77.3907	101	366
MAG89	MAG41	97.9694	246	366
MAG89	MAG115	77.8383	65	366
MAG90	MAG91	79.8961	65	440
MAG253	MAG14	97.9463	183	390
MAG253	MAG219	99.2359	304	390
MAG253	MAG262	99.1488	322	390
MAG253	MAG261	99.2613	310	390
MAG253	MAG248	99.5693	306	390
MAG253	MAG244	99.3203	330	390
MAG253	MAG61	98.7673	328	390
MAG253	MAG251	99.042	304	390
MAG253	MAG21	78.3154	144	390
MAG253	MAG252	99.0764	308	390
MAG253	MAG69	99.2928	324	390
MAG253	MAG246	99.1996	315	390
MAG253	MAG313	99.172	283	390
MAG253	MAG1089	99.4966	311	390
MAG253	MAG247	99.1139	332	390
MAG253	MAG259	98.9436	294	390
MAG253	MAG260	99.165	319	390
MAG253	MAG249	99.2002	322	390
MAG253	MAG245	99.4461	320	390
MAG2100	MAG277	99.6286	498	651
MAG2100	MAG274	99.5823	544	651
MAG2100	MAG288	98.7437	301	651
MAG2100	MAG284	99.4549	508	651
MAG2100	MAG286	99.5235	450	651
MAG2100	MAG283	99.6553	498	651
MAG2100	MAG280	99.5105	501	651
MAG2100	MAG188	76.8046	52	651
MAG2100	MAG189	99.2523	548	651
MAG2100	MAG287	99.1441	369	651
MAG2100	MAG278	99.4793	528	651
MAG2100	MAG281	99.5314	543	651
MAG2102	MAG198	99.1063	499	594
MAG2102	MAG92	77.5093	126	594
MAG2102	MAG194	99.207	533	594
MAG2102	MAG193	99.1807	519	594
MAG2102	MAG186	98.9062	445	594
MAG2102	MAG196	99.1085	510	594
MAG2102	MAG154	77.2305	111	594
MAG2102	MAG192	99.3531	518	594
MAG2102	MAG199	99.2291	498	594
MAG2103	MAG54	78.6069	148	378
MAG2103	MAG235	77.6203	84	378
MAG2103	MAG125	78.3887	126	378
MAG2103	MAG16	77.0115	85	378
MAG2103	MAG96	77.486	84	378
MAG2103	MAG127	97.266	249	378
MAG2103	MAG128	78.9783	169	378
MAG2103	MAG178	78.761	177	378
MAG2103	MAG17	97.4106	266	378
MAG2103	MAG58	97.645	258	378
MAG2103	MAG100	77.6071	76	378
MAG2103	MAG267	78.8394	135	378
MAG2103	MAG233	77.2735	82	378
MAG2103	MAG269	78.4496	127	378
MAG2103	MAG232	77.2484	81	378
MAG2103	MAG180	78.4333	122	378
MAG2103	MAG25	77.4773	79	378
MAG2103	MAG63	78.7341	178	378
MAG2103	MAG64	98.132	247	378
MAG2103	MAG65	77.3736	95	378
MAG2103	MAG101	77.3201	55	378
MAG2103	MAG29	77.2111	77	378
MAG2103	MAG660	78.4907	136	378
MAG2103	MAG153	97.5945	237	378
MAG2103	MAG184	97.3102	256	378
MAG2103	MAG132	78.4705	145	378
MAG2103	MAG310	96.5627	193	378
MAG2103	MAG113	97.158	256	378
MAG2103	MAG1541	97.439	226	378
MAG2103	MAG161	77.2379	86	378
MAG2103	MAG190	78.0338	124	378
MAG2103	MAG2900	78.5358	123	378
MAG2103	MAG37	98.1535	251	378
MAG2103	MAG268	78.5161	135	378
MAG2103	MAG114	98.1208	266	378
MAG2103	MAG2783	77.8948	115	378
MAG2103	MAG41	97.5055	252	378
MAG2103	MAG115	77.3401	67	378
MAG2105	MAG19	78.6986	151	464
MAG2105	MAG1010	76.9178	55	464
MAG2105	MAG105	77.8375	63	464
MAG2105	MAG107	77.1443	52	464
MAG2105	MAG31	98.156	319	464
MAG210	MAG56	79.9156	169	410
MAG210	MAG206	99.6	367	410
MAG210	MAG212	98.6327	276	410
MAG210	MAG202	99.4541	359	410
MAG210	MAG207	99.4042	368	410
MAG210	MAG201	99.5497	377	410
MAG11	MAG264	76.7941	56	726
MAG11	MAG97	78.1239	64	726
MAG11	MAG263	76.9704	64	726
MAG11	MAG98	76.8059	59	726
MAG11	MAG59	98.5483	410	726
MAG11	MAG103	77.1837	59	726
MAG11	MAG104	78.5316	52	726
MAG11	MAG241	78.6024	55	726
MAG11	MAG28	78.1256	58	726
MAG11	MAG70	76.7268	66	726
MAG11	MAG240	78.7334	60	726
MAG11	MAG111	78.9416	67	726
MAG11	MAG236	76.5527	62	726
MAG11	MAG156	77.3274	98	726
MAG11	MAG39	79.5044	51	726
MAG11	MAG237	76.5603	57	726
MAG11	MAG265	76.7032	53	726
MAG2	MAG42	98.0166	158	334
MAG2	MAG3	97.6538	202	334
MAG2	MAG43	98.1741	204	334
MAG2	MAG1082	98.2621	188	334
MAG2	MAG78	97.5968	201	334
MAG12	MAG55	98.5547	348	445
MAG12	MAG148	78.0543	73	445
MAG12	MAG130	79.2979	57	445
MAG12	MAG182	98.6524	337	445
MAG12	MAG74	98.3875	328	445
MAG13	MAG149	97.5368	109	263
MAG13	MAG131	99.03	235	263
MAG53	MAG214	99.0346	259	301
MAG53	MAG215	99.0155	250	301
MAG53	MAG218	98.9016	254	301
MAG53	MAG213	99.1028	262	301
MAG53	MAG150	98.6274	251	301
MAG53	MAG187	97.8068	99	301
MAG54	MAG235	77.395	51	536
MAG54	MAG125	96.8885	280	536
MAG54	MAG16	78.2403	146	536
MAG54	MAG96	77.8441	56	536
MAG54	MAG127	79.2046	137	536
MAG54	MAG128	97.0254	412	536
MAG54	MAG178	96.9485	424	536
MAG54	MAG17	78.8349	121	536
MAG54	MAG58	79.1712	142	536
MAG54	MAG100	77.9854	120	536
MAG54	MAG267	97.3688	315	536
MAG54	MAG233	77.4705	51	536
MAG54	MAG269	97.087	288	536
MAG54	MAG232	77.4756	53	536
MAG54	MAG180	97.2925	276	536
MAG54	MAG25	78.3504	128	536
MAG54	MAG63	97.0436	428	536
MAG54	MAG64	78.9619	144	536
MAG54	MAG65	78.5287	158	536
MAG54	MAG101	77.0231	50	536
MAG54	MAG29	78.4166	131	536
MAG54	MAG660	97.6371	355	536
MAG54	MAG153	79.1732	123	536
MAG54	MAG184	79.4231	128	536
MAG54	MAG132	97.4802	305	536
MAG54	MAG310	78.9115	105	536
MAG54	MAG113	78.7729	139	536
MAG54	MAG1541	80.2831	127	536
MAG54	MAG161	78.1972	150	536
MAG54	MAG190	82.7883	309	536
MAG54	MAG2900	96.8099	268	536
MAG54	MAG37	78.8334	142	536
MAG54	MAG268	97.184	311	536
MAG54	MAG114	79.0393	144	536
MAG54	MAG2783	81.8055	262	536
MAG54	MAG41	78.8917	130	536
MAG55	MAG148	81.9946	143	1127
MAG55	MAG19	80.4226	60	1127
MAG55	MAG61	82.118	57	1127
MAG55	MAG130	82.1518	127	1127
MAG55	MAG182	97.8913	377	1127
MAG55	MAG246	82.0176	59	1127
MAG55	MAG74	96.7221	392	1127
MAG235	MAG91	80.94	54	824
MAG235	MAG96	99.5454	581	824
MAG235	MAG127	78.304	71	824
MAG235	MAG128	79.2433	79	824
MAG235	MAG178	78.3793	74	824
MAG235	MAG17	77.6514	73	824
MAG235	MAG58	78.3319	88	824
MAG235	MAG233	99.577	528	824
MAG235	MAG232	99.0959	545	824
MAG235	MAG220	77.4784	52	824
MAG235	MAG63	78.8724	85	824
MAG235	MAG64	78.1286	84	824
MAG235	MAG153	78.4121	78	824
MAG235	MAG184	77.9866	78	824
MAG235	MAG132	77.1317	50	824
MAG235	MAG310	77.7419	56	824
MAG235	MAG113	78.2399	89	824
MAG235	MAG1541	77.9648	74	824
MAG235	MAG188	78.3293	55	824
MAG235	MAG189	76.2968	50	824
MAG235	MAG190	78.3951	52	824
MAG235	MAG37	77.5388	88	824
MAG235	MAG114	77.5384	90	824
MAG235	MAG41	78.23	75	824
MAG235	MAG115	97.8762	476	824
MAG264	MAG97	78.9139	270	1059
MAG264	MAG263	99.2588	646	1059
MAG264	MAG98	78.8384	124	1059
MAG264	MAG59	77.3205	53	1059
MAG264	MAG103	98.3626	601	1059
MAG264	MAG70	99.0358	690	1059
MAG264	MAG240	76.8595	50	1059
MAG264	MAG111	78.8064	210	1059
MAG264	MAG236	79.3118	264	1059
MAG264	MAG156	78.521	60	1059
MAG264	MAG237	79.7871	265	1059
MAG264	MAG265	99.3119	625	1059
MAG214	MAG215	99.2115	301	359
MAG214	MAG218	98.9212	283	359
MAG214	MAG213	99.1339	317	359
MAG214	MAG150	98.8665	278	359
MAG214	MAG187	97.8106	102	359
MAG198	MAG92	77.258	130	676
MAG198	MAG194	99.123	548	676
MAG198	MAG193	99.123	531	676
MAG198	MAG186	98.5342	468	676
MAG198	MAG196	99.2262	516	676
MAG198	MAG154	76.919	135	676
MAG198	MAG192	99.0796	549	676
MAG198	MAG199	99.029	509	676
MAG14	MAG219	98.965	197	300
MAG14	MAG262	98.8437	194	300
MAG14	MAG261	98.7866	198	300
MAG14	MAG248	99.1658	196	300
MAG14	MAG244	99.1833	206	300
MAG14	MAG61	98.6146	204	300
MAG14	MAG251	99.0343	190	300
MAG14	MAG21	78.2646	84	300
MAG14	MAG252	98.8686	187	300
MAG14	MAG69	99.178	200	300
MAG14	MAG246	98.7079	211	300
MAG14	MAG313	98.8028	195	300
MAG14	MAG1089	98.3832	194	300
MAG14	MAG247	98.7175	212	300
MAG14	MAG259	98.9599	197	300
MAG14	MAG260	98.6949	196	300
MAG14	MAG249	99.1149	193	300
MAG14	MAG245	99.1543	199	300
MAG56	MAG206	79.2603	232	709
MAG56	MAG212	79.6884	185	709
MAG56	MAG202	79.3695	233	709
MAG56	MAG207	79.598	242	709
MAG56	MAG201	79.5581	248	709
MAG219	MAG262	98.2918	359	695
MAG219	MAG261	99.0545	341	695
MAG219	MAG248	99.529	332	695
MAG219	MAG244	98.7806	376	695
MAG219	MAG61	98.4279	374	695
MAG219	MAG251	99.1254	318	695
MAG219	MAG21	78.4705	138	695
MAG219	MAG252	98.1837	341	695
MAG219	MAG69	99.2549	344	695
MAG219	MAG246	98.0024	376	695
MAG219	MAG313	99.0753	302	695
MAG219	MAG1089	99.2816	325	695
MAG219	MAG247	98.5003	367	695
MAG219	MAG259	98.9094	313	695
MAG219	MAG260	98.1778	352	695
MAG219	MAG249	99.2209	342	695
MAG219	MAG245	99.3997	345	695
MAG42	MAG3	97.951	179	364
MAG42	MAG43	98.0894	175	364
MAG42	MAG1082	98.1414	164	364
MAG42	MAG78	97.4394	181	364
MAG91	MAG188	76.7819	66	1209
MAG91	MAG115	83.2369	84	1209
MAG92	MAG194	77.8665	142	553
MAG92	MAG193	77.7233	136	553
MAG92	MAG186	78.2089	126	553
MAG92	MAG196	77.6115	130	553
MAG92	MAG154	77.6805	155	553
MAG92	MAG192	77.7872	135	553
MAG92	MAG199	77.7056	131	553
MAG262	MAG261	99.1665	342	537
MAG262	MAG248	99.5491	343	537
MAG262	MAG244	98.977	365	537
MAG262	MAG61	98.4078	367	537
MAG262	MAG251	99.2075	314	537
MAG262	MAG21	78.593	144	537
MAG262	MAG252	98.6276	340	537
MAG262	MAG69	99.1761	349	537
MAG262	MAG246	98.592	370	537
MAG262	MAG313	99.1101	299	537
MAG262	MAG1089	99.312	338	537
MAG262	MAG247	98.7566	355	537
MAG262	MAG259	98.8757	302	537
MAG262	MAG260	98.5598	341	537
MAG262	MAG249	99.234	341	537
MAG262	MAG245	99.4365	342	537
MAG125	MAG16	78.2817	114	812
MAG125	MAG127	79.4876	117	812
MAG125	MAG128	98.1052	358	812
MAG125	MAG178	98.4257	345	812
MAG125	MAG17	78.6448	117	812
MAG125	MAG58	79.3902	128	812
MAG125	MAG100	78.0614	99	812
MAG125	MAG267	98.6675	259	812
MAG125	MAG269	98.4717	258	812
MAG125	MAG232	77.3995	50	812
MAG125	MAG180	98.1658	248	812
MAG125	MAG25	78.9964	111	812
MAG125	MAG63	98.82	343	812
MAG125	MAG64	78.5168	129	812
MAG125	MAG65	78.7117	129	812
MAG125	MAG101	76.9137	51	812
MAG125	MAG29	78.5954	114	812
MAG125	MAG660	97.2914	288	812
MAG125	MAG153	79.1755	116	812
MAG125	MAG184	79.3537	128	812
MAG125	MAG132	97.9662	293	812
MAG125	MAG310	78.9043	94	812
MAG125	MAG113	78.513	122	812
MAG125	MAG1541	78.7056	110	812
MAG125	MAG161	78.3054	126	812
MAG125	MAG190	83.2129	244	812
MAG125	MAG2900	98.5087	230	812
MAG125	MAG37	78.5883	128	812
MAG125	MAG268	97.5892	281	812
MAG125	MAG114	79.2315	119	812
MAG125	MAG2783	81.9961	206	812
MAG125	MAG41	79.4315	108	812
MAG177	MAG226	99.3012	458	612
MAG177	MAG148	76.4246	57	612
MAG177	MAG62	98.2328	166	612
MAG177	MAG130	78.0027	101	612
MAG177	MAG225	99.3332	467	612
MAG177	MAG222	99.2064	517	612
MAG206	MAG212	99.1613	302	520
MAG206	MAG202	99.7243	448	520
MAG206	MAG207	99.7013	455	520
MAG206	MAG201	99.7777	472	520
MAG277	MAG274	99.8257	517	555
MAG277	MAG288	98.8249	296	555
MAG277	MAG284	99.5783	485	555
MAG277	MAG286	99.3993	440	555
MAG277	MAG283	99.6946	468	555
MAG277	MAG280	99.7015	495	555
MAG277	MAG188	76.7416	56	555
MAG277	MAG189	99.1792	504	555
MAG277	MAG287	99.2068	372	555
MAG277	MAG278	99.7913	495	555
MAG277	MAG281	99.5976	495	555
MAG15	MAG23	98.2919	306	453
MAG16	MAG127	77.4964	98	416
MAG16	MAG128	78.2699	158	416
MAG16	MAG178	78.5367	168	416
MAG16	MAG17	77.236	95	416
MAG16	MAG58	77.6166	88	416
MAG16	MAG100	91.2052	244	416
MAG16	MAG267	79.1848	126	416
MAG16	MAG269	77.8271	127	416
MAG16	MAG180	78.3072	109	416
MAG16	MAG25	98.6157	290	416
MAG16	MAG63	78.1002	173	416
MAG16	MAG64	77.3495	89	416
MAG16	MAG65	98.5704	335	416
MAG16	MAG29	98.483	287	416
MAG16	MAG660	78.0478	132	416
MAG16	MAG153	77.4899	76	416
MAG16	MAG184	77.5748	80	416
MAG16	MAG132	78.1228	128	416
MAG16	MAG310	77.4156	68	416
MAG16	MAG113	77.4656	95	416
MAG16	MAG1541	77.8402	77	416
MAG16	MAG161	98.5411	324	416
MAG16	MAG190	79.4797	206	416
MAG16	MAG2900	78.2157	112	416
MAG16	MAG37	76.9082	87	416
MAG16	MAG268	78.4759	118	416
MAG16	MAG114	77.3194	93	416
MAG16	MAG2783	78.9451	187	416
MAG16	MAG41	77.7855	89	416
MAG274	MAG96	76.463	50	622
MAG274	MAG288	99.23	296	622
MAG274	MAG284	99.7204	499	622
MAG274	MAG286	99.4764	449	622
MAG274	MAG220	77.2548	59	622
MAG274	MAG283	99.7249	494	622
MAG274	MAG280	99.6688	522	622
MAG274	MAG188	76.8041	55	622
MAG274	MAG189	99.0462	538	622
MAG274	MAG287	99.3504	382	622
MAG274	MAG278	99.7681	536	622
MAG274	MAG281	99.7233	521	622
MAG93	MAG712	77.3646	85	584
MAG93	MAG228	99.1244	472	584
MAG226	MAG62	97.6904	164	531
MAG226	MAG130	78.1267	85	531
MAG226	MAG225	99.2386	427	531
MAG226	MAG222	99.3525	455	531
MAG95	MAG229	99.5122	527	723
MAG96	MAG127	77.9487	81	696
MAG96	MAG128	79.1441	88	696
MAG96	MAG178	78.1178	80	696
MAG96	MAG17	77.5002	81	696
MAG96	MAG58	77.6337	87	696
MAG96	MAG267	77.3039	59	696
MAG96	MAG233	99.5914	547	696
MAG96	MAG232	99.3627	560	696
MAG96	MAG220	77.211	54	696
MAG96	MAG63	78.4547	90	696
MAG96	MAG64	77.5114	88	696
MAG96	MAG660	77.3622	51	696
MAG96	MAG153	77.3416	81	696
MAG96	MAG184	77.5356	71	696
MAG96	MAG132	77.4676	50	696
MAG96	MAG310	77.3634	65	696
MAG96	MAG113	77.5197	83	696
MAG96	MAG1541	77.7536	78	696
MAG96	MAG188	77.3858	52	696
MAG96	MAG190	77.9833	52	696
MAG96	MAG37	77.277	89	696
MAG96	MAG268	77.2278	51	696
MAG96	MAG114	77.577	82	696
MAG96	MAG41	77.4529	83	696
MAG96	MAG115	99.2077	429	696
MAG97	MAG263	78.9904	322	838
MAG97	MAG98	77.2738	109	838
MAG97	MAG59	76.8553	59	838
MAG97	MAG103	78.9927	282	838
MAG97	MAG104	76.6657	63	838
MAG97	MAG241	76.523	67	838
MAG97	MAG70	78.8612	341	838
MAG97	MAG34	76.3988	62	838
MAG97	MAG240	76.9652	68	838
MAG97	MAG111	79.2313	280	838
MAG97	MAG236	99.1215	679	838
MAG97	MAG156	76.1928	61	838
MAG97	MAG39	76.1395	62	838
MAG97	MAG237	99.1736	653	838
MAG97	MAG265	78.6943	291	838
MAG261	MAG248	99.3207	339	465
MAG261	MAG244	99.2551	360	465
MAG261	MAG61	99.1817	343	465
MAG261	MAG251	99.0827	318	465
MAG261	MAG21	78.2711	148	465
MAG261	MAG252	99.0764	326	465
MAG261	MAG69	99.4182	345	465
MAG261	MAG246	99.2514	366	465
MAG261	MAG313	99.1167	307	465
MAG261	MAG1089	99.4618	337	465
MAG261	MAG247	99.1348	353	465
MAG261	MAG259	99.0597	312	465
MAG261	MAG260	98.9929	342	465
MAG261	MAG249	99.1222	340	465
MAG261	MAG245	99.5568	347	465
[truncated: 836 more rows]

## Sheet: Table S2
Table S2.
Bins	lineage	Kingdom	Phylum	Class	Order	Family	Genus	Species
MAG1.fa	Euryarchaeota	d__Archaea	p__Methanobacteriota	c__Methanobacteria	o__Methanobacteriales	f__Methanobacteriaceae	g__Methanobrevibacter	s__Methanobrevibacter sp900314635
MAG10.fa	Clostridiales	d__Bacteria	p__Bacillota_A	c__Clostridia	o__Lachnospirales	f__Lachnospiraceae	g__UBA1066	s__UBA1066 sp900317515
MAG100.fa	Clostridiales	d__Bacteria	p__Bacillota_A	c__Clostridia	o__Oscillospirales	f__Acutalibacteraceae	g__Ruminococcus_E	s__
MAG101.fa	Clostridiales	d__Bacteria	p__Bacillota_A	c__Clostridia	o__Oscillospirales	f__Acutalibacteraceae	g__Ruminococcus_E	s__Ruminococcus_E sp902797225
MAG102.fa	Lachnospiraceae	d__Bacteria	p__Bacillota_A	c__Clostridia	o__Lachnospirales	f__Lachnospiraceae	g__CAG-791	s__
MAG103.fa	Prevotella	d__Bacteria	p__Bacteroidota	c__Bacteroidia	o__Bacteroidales	f__Bacteroidaceae	g__Prevotella	s__Prevotella lacticifex
MAG104.fa	Prevotella	d__Bacteria	p__Bacteroidota	c__Bacteroidia	o__Bacteroidales	f__Bacteroidaceae	g__Prevotella	s__Prevotella sp002391185
MAG105.fa	Clostridiales	d__Bacteria	p__Bacillota_A	c__Clostridia	o__Lachnospirales	f__Lachnospiraceae	g__UBA1066	s__
MAG106.fa	Bacteroidetes	d__Bacteria	p__Bacteroidota	c__Bacteroidia	o__Bacteroidales	f__UBA932	g__Cryptobacteroides	s__Cryptobacteroides sp900320185
MAG107.fa	Lachnospiraceae	d__Bacteria	p__Bacillota_A	c__Clostridia	o__Lachnospirales	f__Lachnospiraceae	g__CAG-791	s__
MAG108.fa	Bacteria	d__Bacteria	p__Cyanobacteriota	c__Vampirovibrionia	o__Gastranaerophilales	f__Gastranaerophilaceae	g__UBA2813	s__UBA2813 sp900319365
MAG109.fa	Veillonellaceae	d__Bacteria	p__Bacillota_C	c__Negativicutes	o__Selenomonadales	f__Selenomonadaceae	g__UBA2897	s__UBA2897 sp002350105
MAG11.fa	Prevotella	d__Bacteria	p__Bacteroidota	c__Bacteroidia	o__Bacteroidales	f__Bacteroidaceae	g__Prevotella	s__Prevotella sp900316295
MAG110.fa	Lachnospiraceae	d__Bacteria	p__Bacillota_A	c__Clostridia	o__Lachnospirales	f__Lachnospiraceae	g__CAG-791	s__CAG-791 sp902789735
MAG111.fa	Prevotella	d__Bacteria	p__Bacteroidota	c__Bacteroidia	o__Bacteroidales	f__Bacteroidaceae	g__Prevotella	s__Prevotella sp900314455
MAG112.fa	Bacteroidales	d__Bacteria	p__Bacteroidota	c__Bacteroidia	o__Bacteroidales	f__Bacteroidaceae	g__UBA4334	s__UBA4334 sp900316975
MAG113.fa	Clostridiales	d__Bacteria	p__Bacillota_A	c__Clostridia	o__Oscillospirales	f__Acutalibacteraceae	g__Ruminococcus_E	s__Ruminococcus_E sp900319655
MAG114.fa	Clostridiales	d__Bacteria	p__Bacillota_A	c__Clostridia	o__Oscillospirales	f__Acutalibacteraceae	g__Ruminococcus_E	s__Ruminococcus_E sp900319655
MAG115.fa	Clostridiales	d__Bacteria	p__Bacillota_A	c__Clostridia	o__Oscillospirales	f__Acutalibacteraceae	g__Ruminococcus_E	s__Ruminococcus_E bromii_A
MAG116.fa	Lachnospiraceae	d__Bacteria	p__Bacillota_A	c__Clostridia	o__Lachnospirales	f__Lachnospiraceae	g__CAG-791	s__
MAG117.fa	Clostridiales	d__Bacteria	p__Bacillota_A	c__Clostridia	o__Oscillospirales	f__Acutalibacteraceae	g__Ruminococcus_E	s__Ruminococcus_E sp900316555
MAG118.fa	Lachnospiraceae	d__Bacteria	p__Bacillota_A	c__Clostridia	o__Lachnospirales	f__Lachnospiraceae	g__CAG-791	s__
MAG119.fa	Clostridiales	d__Bacteria	p__Bacillota_A	c__Clostridia	o__Oscillospirales	f__Acutalibacteraceae	g__Ruminococcus_E	s__Ruminococcus_E sp900319655
MAG12.fa	Clostridiales	d__Bacteria	p__Bacillota_A	c__Clostridia	o__Oscillospirales	f__Oscillospiraceae	g__Faecousia	s__Faecousia sp900315595
MAG120.fa	Lachnospiraceae	d__Bacteria	p__Bacillota_A	c__Clostridia	o__Lachnospirales	f__Lachnospiraceae	g__CAG-791	s__
MAG121.fa	Clostridiales	d__Bacteria	p__Bacillota_A	c__Clostridia	o__Oscillospirales	f__Acutalibacteraceae	g__UBA1213	s__UBA1213 sp900322105
MAG122.fa	Clostridiales	d__Bacteria	p__Bacillota_A	c__Clostridia	o__Oscillospirales	f__Acutalibacteraceae	g__Ruminococcus_E	s__Ruminococcus_E sp900319655
MAG123.fa	Clostridiales	d__Bacteria	p__Bacillota_A	c__Clostridia	o__Lachnospirales	f__Lachnospiraceae	g__RUG11623	s__RUG11623 sp902770965
MAG124.fa	Clostridiales	d__Bacteria	p__Bacillota_A	c__Clostridia	o__Oscillospirales	f__Acutalibacteraceae	g__Ruminococcus_E	s__Ruminococcus_E sp900100595
MAG125.fa	Clostridiales	d__Bacteria	p__Bacillota_A	c__Clostridia	o__Oscillospirales	f__Acutalibacteraceae	g__Ruminococcus_E	s__Ruminococcus_E sp900316555
MAG126.fa	Bacteria	d__Bacteria	p__Bacillota	c__Bacilli	o__RFN20	f__CAG-826	g__SIG220	s__
MAG127.fa	Clostridiales	d__Bacteria	p__Bacillota_A	c__Clostridia	o__Oscillospirales	f__Acutalibacteraceae	g__Ruminococcus_E	s__Ruminococcus_E sp900319655
MAG128.fa	Bacteria	d__Bacteria	p__Bacillota_A	c__Clostridia	o__Oscillospirales	f__Acutalibacteraceae	g__Ruminococcus_E	s__Ruminococcus_E sp900316555
MAG129.fa	Clostridiales	d__Bacteria	p__Bacillota_A	c__Clostridia	o__Christensenellales	f__CAG-74	g__RUG756	s__RUG756 sp900322115
MAG13.fa	Bacteria	d__Bacteria	p__Bacteroidota	c__Bacteroidia	o__Bacteroidales	f__Paludibacteraceae	g__Enterocola	s__Enterocola sp900316125
MAG130.fa	Clostridiales	d__Bacteria	p__Bacillota_A	c__Clostridia	o__Oscillospirales	f__Oscillospiraceae	g__Vescimonas	s__Vescimonas sp902782615
MAG131.fa	Bacteria	d__Bacteria	p__Bacteroidota	c__Bacteroidia	o__Bacteroidales	f__Paludibacteraceae	g__Enterocola	s__Enterocola sp900316125
MAG132.fa	Clostridiales	d__Bacteria	p__Bacillota_A	c__Clostridia	o__Oscillospirales	f__Acutalibacteraceae	g__Ruminococcus_E	s__Ruminococcus_E sp900316555
MAG133.fa	Bacteria	d__Bacteria	p__Bacteroidota	c__Bacteroidia	o__Bacteroidales	f__Paludibacteraceae	g__RF16	s__
MAG134.fa	Euryarchaeota	d__Archaea	p__Methanobacteriota	c__Methanobacteria	o__Methanobacteriales	f__Methanobacteriaceae	g__Methanosphaera	s__
MAG135.fa	Clostridiales	d__Bacteria	p__Bacillota_A	c__Clostridia	o__Oscillospirales	f__Acutalibacteraceae	g__Ruminococcus_E	s__Ruminococcus_E sp020624805
MAG136.fa	Bacteria	d__Bacteria	p__Bacillota	c__Bacilli	o__RFN20	f__CAG-826	g__Enteromonas	s__Enteromonas sp900316365
MAG137.fa	Clostridiales	d__Bacteria	p__Bacillota_A	c__Clostridia	o__Oscillospirales	f__Acutalibacteraceae	g__Ruminococcus_E	s__Ruminococcus_E sp900319655
MAG138.fa	Clostridiales	d__Bacteria	p__Bacillota_A	c__Clostridia	o__Oscillospirales	f__Acutalibacteraceae	g__Ruminococcus_E	s__Ruminococcus_E sp900316555
MAG139.fa	Bifidobacteriaceae	d__Bacteria	p__Actinomycetota	c__Actinomycetia	o__Actinomycetales	f__Bifidobacteriaceae	g__Bifidobacterium	s__Bifidobacterium globosum
MAG14.fa	Clostridiales	d__Bacteria	p__Bacillota_A	c__Clostridia	o__Oscillospirales	f__Acutalibacteraceae	g__RUG420	s__RUG420 sp900317085
MAG140.fa	Bacteria	d__Bacteria	p__Bacillota	c__Bacilli	o__RFN20	f__CAG-288	g__Enterosoma	s__Enterosoma sp900313465
MAG141.fa	Clostridiales	d__Bacteria	p__Bacillota_A	c__Clostridia	o__Oscillospirales	f__Acutalibacteraceae	g__Ruminococcus_E	s__Ruminococcus_E sp900319655
MAG142.fa	Lachnospiraceae	d__Bacteria	p__Bacillota_A	c__Clostridia	o__Lachnospirales	f__Lachnospiraceae	g__CAG-791	s__
MAG143.fa	Bacteria	d__Bacteria	p__Bacillota	c__Bacilli	o__RFN20	f__CAG-826	g__Enteromonas	s__Enteromonas sp900316365
MAG144.fa	Lachnospiraceae	d__Bacteria	p__Bacillota_A	c__Clostridia	o__Lachnospirales	f__Lachnospiraceae	g__CAG-791	s__
MAG145.fa	Bacteroidetes	d__Bacteria	p__Bacteroidota	c__Bacteroidia	o__Bacteroidales	f__UBA932	g__Cryptobacteroides	s__Cryptobacteroides sp900318955
MAG146.fa	Clostridiales	d__Bacteria	p__Bacillota_A	c__Clostridia	o__Lachnospirales	f__Lachnospiraceae	g__Blautia_A	s__Blautia_A sp900316115
MAG147.fa	Clostridiales	d__Bacteria	p__Bacillota_A	c__Clostridia	o__Oscillospirales	f__CAG-272	g__CAG-390	s__CAG-390 sp902803255
MAG148.fa	Clostridiales	d__Bacteria	p__Bacillota_A	c__Clostridia	o__Oscillospirales	f__Oscillospiraceae	g__Limivicinus	s__Limivicinus sp902786615
MAG149.fa	Bacteria	d__Bacteria	p__Bacteroidota	c__Bacteroidia	o__Bacteroidales	f__Paludibacteraceae	g__Enterocola	s__Enterocola sp900316125
MAG15.fa	Clostridiales	d__Bacteria	p__Bacillota_A	c__Clostridia	o__Christensenellales	f__CAG-138	g__UBA3857	s__UBA3857 sp017394835
MAG150.fa	Bacteria	d__Bacteria	p__Bacillota	c__Bacilli	o__RFN20	f__CAG-826	g__Enteromonas	s__Enteromonas sp900316365
MAG151.fa	Clostridiales	d__Bacteria	p__Bacillota_A	c__Clostridia	o__Christensenellales	f__CAG-74	g__UBA2943	s__UBA2943 sp002350845
MAG152.fa	Bacteria	d__Bacteria	p__Bacteroidota	c__Bacteroidia	o__Bacteroidales	f__P3	g__UBA1711	s__UBA1711 sp016280915
MAG153.fa	Clostridiales	d__Bacteria	p__Bacillota_A	c__Clostridia	o__Oscillospirales	f__Acutalibacteraceae	g__Ruminococcus_E	s__Ruminococcus_E sp900319655
MAG154.fa	Bacteroidales	d__Bacteria	p__Bacteroidota	c__Bacteroidia	o__Bacteroidales	f__Muribaculaceae	g__Sodaliphilus	s__Sodaliphilus sp902768435
MAG155.fa	Clostridiales	d__Bacteria	p__Bacillota_A	c__Clostridia	o__Oscillospirales	f__Acutalibacteraceae	g__Ruminococcus_E	s__Ruminococcus_E sp900319655
MAG156.fa	Bacteroidales	d__Bacteria	p__Bacteroidota	c__Bacteroidia	o__Bacteroidales	f__Bacteroidaceae	g__Prevotella	s__Prevotella sp900318795
MAG157.fa	Bacteroidetes	d__Bacteria	p__Bacteroidota	c__Bacteroidia	o__Bacteroidales	f__F082	g__Limimorpha	s__Limimorpha sp902770835
MAG158.fa	Clostridiales	d__Bacteria	p__Bacillota_A	c__Clostridia	o__Lachnospirales	f__Lachnospiraceae	g__Porcincola	s__Porcincola sp900313765
MAG159.fa	Bacteria	d__Bacteria	p__Bacillota	c__Bacilli	o__RF39	f__UBA660	g__UBA3789	s__
MAG16.fa	Clostridiales	d__Bacteria	p__Bacillota_A	c__Clostridia	o__Oscillospirales	f__Acutalibacteraceae	g__Ruminococcus_E	s__Ruminococcus_E sp900317315
MAG160.fa	Bacteria	d__Bacteria	p__Bacteroidota	c__Bacteroidia	o__Bacteroidales	f__P3	g__UBA1711	s__UBA1711 sp016280915
MAG161.fa	Clostridiales	d__Bacteria	p__Bacillota_A	c__Clostridia	o__Oscillospirales	f__Acutalibacteraceae	g__Ruminococcus_E	s__Ruminococcus_E sp900317315
MAG162.fa	Clostridiales	d__Bacteria	p__Bacillota_A	c__Clostridia	o__Oscillospirales	f__Oscillospiraceae	g__Faecousia	s__Faecousia sp900315595
MAG163.fa	Bacteroidales	d__Bacteria	p__Bacteroidota	c__Bacteroidia	o__Bacteroidales	f__Bacteroidaceae	g__Prevotella	s__Prevotella sp900115435
MAG164.fa	Clostridiales	d__Bacteria	p__Bacillota_A	c__Clostridia	o__Oscillospirales	f__Acutalibacteraceae	g__Ruminococcus_E	s__Ruminococcus_E sp900316555
MAG165.fa	Bacteria	d__Bacteria	p__Bacillota	c__Bacilli	o__RFN20	f__CAG-826	g__Enteromonas	s__Enteromonas sp900316365
MAG166.fa	Clostridiales	d__Bacteria	p__Bacillota_A	c__Clostridia	o__Lachnospirales	f__Lachnospiraceae	g__UBA1066	s__UBA1066 sp900315305
MAG167.fa	Prevotella	d__Bacteria	p__Bacteroidota	c__Bacteroidia	o__Bacteroidales	f__Bacteroidaceae	g__Prevotella	s__Prevotella lacticifex
MAG168.fa	Bacteroidetes	d__Bacteria	p__Bacteroidota	c__Bacteroidia	o__Bacteroidales	f__UBA932	g__Cryptobacteroides	s__Cryptobacteroides sp900320185
MAG169.fa	Bacteria	d__Bacteria	p__Bacteroidota	c__Bacteroidia	o__Bacteroidales	f__WCHB1-69	g__F23-D06	s__F23-D06 sp900316305
MAG17.fa	Clostridiales	d__Bacteria	p__Bacillota_A	c__Clostridia	o__Oscillospirales	f__Acutalibacteraceae	g__Ruminococcus_E	s__Ruminococcus_E sp900319655
MAG170.fa	Bacteria	d__Bacteria	p__Bacillota	c__Bacilli	o__RF39	f__UBA660	g__UBA3789	s__
MAG171.fa	Clostridiales	d__Bacteria	p__Bacillota_A	c__Clostridia	o__Oscillospirales	f__Acutalibacteraceae	g__Ruminococcus_E	s__Ruminococcus_E sp900316555
MAG172.fa	Clostridiales	d__Bacteria	p__Bacillota_A	c__Clostridia	o__Oscillospirales	f__Acutalibacteraceae	g__Ruminococcus_E	s__Ruminococcus_E sp902764715
MAG173.fa	Bacteria	d__Bacteria	p__Bacteroidota	c__Bacteroidia	o__Bacteroidales	f__Paludibacteraceae	g__Enterocola	s__Enterocola sp900316125
MAG174.fa	Clostridiales	d__Bacteria	p__Bacillota_A	c__Clostridia	o__Oscillospirales	f__Acutalibacteraceae	g__RUG420	s__RUG420 sp900317085
MAG175.fa	Clostridiales	d__Bacteria	p__Bacillota_A	c__Clostridia	o__Oscillospirales	f__Acutalibacteraceae	g__Ruminococcus_E	s__Ruminococcus_E sp902787145
MAG176.fa	Clostridiales	d__Bacteria	p__Bacillota_A	c__Clostridia	o__Oscillospirales	f__Acutalibacteraceae	g__Ruminococcus_E	s__Ruminococcus_E sp900316555
MAG177.fa	Clostridiales	d__Bacteria	p__Bacillota_A	c__Clostridia	o__Oscillospirales	f__Oscillospiraceae	g__Onthomonas	s__Onthomonas sp900314485
MAG178.fa	Clostridiales	d__Bacteria	p__Bacillota_A	c__Clostridia	o__Oscillospirales	f__Acutalibacteraceae	g__Ruminococcus_E	s__Ruminococcus_E sp900316555
MAG179.fa	Bacteria	d__Bacteria	p__Bacteroidota	c__Bacteroidia	o__Bacteroidales	f__Paludibacteraceae	g__RF16	s__RF16 sp016282955
MAG18.fa	Clostridiales	d__Bacteria	p__Bacillota_A	c__Clostridia	o__Oscillospirales	f__Oscillospiraceae	g__UBA2922	s__UBA2922 sp905236515
MAG180.fa	Clostridiales	d__Bacteria	p__Bacillota_A	c__Clostridia	o__Oscillospirales	f__Acutalibacteraceae	g__Ruminococcus_E	s__Ruminococcus_E sp900316555
MAG181.fa	Bacteria	d__Bacteria	p__Fibrobacterota	c__Fibrobacteria	o__Fibrobacterales	f__Fibrobacteraceae	g__Fibrobacter	s__Fibrobacter succinogenes_C
MAG182.fa	Clostridiales	d__Bacteria	p__Bacillota_A	c__Clostridia	o__Oscillospirales	f__Oscillospiraceae	g__Faecousia	s__Faecousia sp900315595
MAG183.fa	Lachnospiraceae	d__Bacteria	p__Bacillota_A	c__Clostridia	o__Lachnospirales	f__Lachnospiraceae	g__CAG-791	s__
MAG184.fa	Clostridiales	d__Bacteria	p__Bacillota_A	c__Clostridia	o__Oscillospirales	f__Acutalibacteraceae	g__Ruminococcus_E	s__Ruminococcus_E sp900319655
MAG185.fa	Clostridiales	d__Bacteria	p__Bacillota_A	c__Clostridia	o__Oscillospirales	f__Acutalibacteraceae	g__Ruminococcus_E	s__Ruminococcus_E sp902772755
MAG186.fa	Bacteroidales	d__Bacteria	p__Bacteroidota	c__Bacteroidia	o__Bacteroidales	f__Muribaculaceae	g__Sodaliphilus	s__Sodaliphilus sp900320055
MAG187.fa	Bacteria	d__Bacteria	p__Bacillota	c__Bacilli	o__RFN20	f__CAG-826	g__Enteromonas	s__Enteromonas sp900316365
MAG188.fa	Clostridiales	d__Bacteria	p__Bacillota_A	c__Clostridia	o__Oscillospirales	f__Acutalibacteraceae	g__Pseudoruminococcus	s__Pseudoruminococcus sp902765855
MAG189.fa	Clostridiales	d__Bacteria	p__Bacillota_A	c__Clostridia	o__Oscillospirales	f__Acutalibacteraceae	g__Ruminococcus_E	s__Ruminococcus_E bovis
MAG19.fa	Clostridiales	d__Bacteria	p__Bacillota_A	c__Clostridia	o__Lachnospirales	f__Lachnospiraceae	g__UBA1066	s__UBA1066 sp902766655
MAG190.fa	Clostridiales	d__Bacteria	p__Bacillota_A	c__Clostridia	o__Oscillospirales	f__Acutalibacteraceae	g__Ruminococcus_E	s__Ruminococcus_E sp900100595
MAG2.fa	Euryarchaeota	d__Archaea	p__Methanobacteriota	c__Methanobacteria	o__Methanobacteriales	f__Methanobacteriaceae	g__Methanobrevibacter	s__Methanobrevibacter sp900314635
MAG20.fa	Bacteroidetes	d__Bacteria	p__Bacteroidota	c__Bacteroidia	o__Bacteroidales	f__UBA932	g__Cryptobacteroides	s__Cryptobacteroides sp900319685
MAG21.fa	Clostridiales	d__Bacteria	p__Bacillota_A	c__Clostridia	o__Oscillospirales	f__Acutalibacteraceae	g__RUG420	s__RUG420 sp900318715
MAG22.fa	Bacteroidetes	d__Bacteria	p__Bacteroidota	c__Bacteroidia	o__Bacteroidales	f__UBA932	g__Cryptobacteroides	s__Cryptobacteroides sp900319685
MAG23.fa	Clostridia	d__Bacteria	p__Bacillota_A	c__Clostridia	o__Christensenellales	f__CAG-138	g__UBA3857	s__UBA3857 sp017394835
MAG24.fa	Bacteria	d__Bacteria	p__Bacteroidota	c__Bacteroidia	o__Bacteroidales	f__P3	g__UBA1711	s__UBA1711 sp902783595
MAG25.fa	Clostridiales	d__Bacteria	p__Bacillota_A	c__Clostridia	o__Oscillospirales	f__Acutalibacteraceae	g__Ruminococcus_E	s__Ruminococcus_E sp900317315
MAG26.fa	Clostridia	d__Bacteria	p__Bacillota_A	c__Clostridia	o__Christensenellales	f__CAG-138	g__UBA3792	s__UBA3792 sp900318745
MAG27.fa	Lachnospiraceae	d__Bacteria	p__Bacillota_A	c__Clostridia	o__Lachnospirales	f__Lachnospiraceae	g__UBA629	s__UBA629 sp900316625
MAG28.fa	Bacteroidales	d__Bacteria	p__Bacteroidota	c__Bacteroidia	o__Bacteroidales	f__Bacteroidaceae	g__Prevotella	s__Prevotella sp900115435
MAG29.fa	Clostridiales	d__Bacteria	p__Bacillota_A	c__Clostridia	o__Oscillospirales	f__Acutalibacteraceae	g__Ruminococcus_E	s__Ruminococcus_E sp900317315
MAG3.fa	Euryarchaeota	d__Archaea	p__Methanobacteriota	c__Methanobacteria	o__Methanobacteriales	f__Methanobacteriaceae	g__Methanobrevibacter	s__Methanobrevibacter sp900314635
MAG30.fa	Clostridiales	d__Bacteria	p__Bacillota_A	c__Clostridia	o__Oscillospirales	f__Oscillospiraceae	g__UBA2922	s__UBA2922 sp902802565
MAG31.fa	Clostridiales	d__Bacteria	p__Bacillota_A	c__Clostridia	o__Lachnospirales	f__Lachnospiraceae	g__UBA1066	s__UBA1066 sp900317515
MAG32.fa	Clostridiales	d__Bacteria	p__Bacillota_A	c__Clostridia	o__Oscillospirales	f__Acutalibacteraceae	g__Ruminococcus_E	s__Ruminococcus_E sp900319655
MAG33.fa	Lachnospiraceae	d__Bacteria	p__Bacillota_A	c__Clostridia	o__Lachnospirales	f__Lachnospiraceae	g__CAG-791	s__CAG-791 sp900317555
MAG34.fa	Prevotella	d__Bacteria	p__Bacteroidota	c__Bacteroidia	o__Bacteroidales	f__Bacteroidaceae	g__Prevotella	s__Prevotella sp002391185
MAG35.fa	Deltaproteobacteria	d__Bacteria	p__Desulfobacterota	c__Desulfovibrionia	o__Desulfovibrionales	f__Desulfovibrionaceae	g__Desulfovibrio	s__Desulfovibrio sp900319575
MAG36.fa	Clostridiales	d__Bacteria	p__Bacillota_A	c__Clostridia	o__Lachnospirales	f__Lachnospiraceae	g__Eubacterium_Q	s__
MAG37.fa	Clostridiales	d__Bacteria	p__Bacillota_A	c__Clostridia	o__Oscillospirales	f__Acutalibacteraceae	g__Ruminococcus_E	s__Ruminococcus_E sp900319655
MAG38.fa	Clostridiales	d__Bacteria	p__Bacillota_A	c__Clostridia	o__Oscillospirales	f__Acutalibacteraceae	g__Ruminococcus_E	s__Ruminococcus_E sp900100595
MAG39.fa	Prevotella	d__Bacteria	p__Bacteroidota	c__Bacteroidia	o__Bacteroidales	f__Bacteroidaceae	g__Prevotella	s__Prevotella sp002391185
MAG4.fa	Euryarchaeota	d__Archaea	p__Methanobacteriota	c__Methanobacteria	o__Methanobacteriales	f__Methanobacteriaceae	g__Methanosphaera	s__Methanosphaera sp016282985
MAG40.fa	Lachnospiraceae	d__Bacteria	p__Bacillota_A	c__Clostridia	o__Lachnospirales	f__Lachnospiraceae	g__UBA629	s__UBA629 sp900316625
MAG41.fa	Clostridiales	d__Bacteria	p__Bacillota_A	c__Clostridia	o__Oscillospirales	f__Acutalibacteraceae	g__Ruminococcus_E	s__Ruminococcus_E sp900319655
MAG42.fa	Euryarchaeota	d__Archaea	p__Methanobacteriota	c__Methanobacteria	o__Methanobacteriales	f__Methanobacteriaceae	g__Methanobrevibacter	s__Methanobrevibacter sp900314635
MAG43.fa	Euryarchaeota	d__Archaea	p__Methanobacteriota	c__Methanobacteria	o__Methanobacteriales	f__Methanobacteriaceae	g__Methanobrevibacter	s__Methanobrevibacter sp900314635
MAG44.fa	Bacteria	d__Bacteria	p__Bacillota	c__Bacilli	o__RFN20	f__CAG-826	g__Enteromonas	s__Enteromonas sp900316365
MAG45.fa	Bacteroidales	d__Bacteria	p__Bacteroidota	c__Bacteroidia	o__Bacteroidales	f__Muribaculaceae	g__Sodaliphilus	s__Sodaliphilus sp900320055
MAG46.fa	Clostridiales	d__Bacteria	p__Bacillota_A	c__Clostridia	o__Oscillospirales	f__Acutalibacteraceae	g__Ruminococcus_E	s__Ruminococcus_E sp900317315
MAG47.fa	Lachnospiraceae	d__Bacteria	p__Bacillota_A	c__Clostridia	o__Lachnospirales	f__Lachnospiraceae	g__CAG-791	s__
MAG48.fa	Bacteroidales	d__Bacteria	p__Bacteroidota	c__Bacteroidia	o__Bacteroidales	f__Bacteroidaceae	g__Prevotella	s__Prevotella sp900115435
MAG49.fa	Bacteroidales	d__Bacteria	p__Bacteroidota	c__Bacteroidia	o__Bacteroidales	f__Muribaculaceae	g__Sodaliphilus	s__Sodaliphilus pleomorphus
MAG5.fa	Clostridiales	d__Bacteria	p__Bacillota_A	c__Clostridia	o__Oscillospirales	f__Acutalibacteraceae	g__Ruminococcus_E	s__Ruminococcus_E sp900319655
MAG50.fa	Clostridiales	d__Bacteria	p__Bacillota_A	c__Clostridia	o__Oscillospirales	f__Acutalibacteraceae	g__Ruminococcus_E	s__Ruminococcus_E sp900316555
MAG51.fa	Lachnospiraceae	d__Bacteria	p__Bacillota_A	c__Clostridia	o__Lachnospirales	f__Lachnospiraceae	g__UBA629	s__UBA629 sp900316625
MAG52.fa	Bacteroidales	d__Bacteria	p__Bacteroidota	c__Bacteroidia	o__Bacteroidales	f__Bacteroidaceae	g__Prevotella	s__Prevotella sp900115435
MAG53.fa	Bacteria	d__Bacteria	p__Bacillota	c__Bacilli	o__RFN20	f__CAG-826	g__Enteromonas	s__Enteromonas sp900316365
MAG54.fa	Clostridiales	d__Bacteria	p__Bacillota_A	c__Clostridia	o__Oscillospirales	f__Acutalibacteraceae	g__Ruminococcus_E	s__Ruminococcus_E sp900316555
MAG55.fa	Clostridiales	d__Bacteria	p__Bacillota_A	c__Clostridia	o__Oscillospirales	f__Oscillospiraceae	g__Faecousia	s__Faecousia sp900315595
MAG56.fa	Bifidobacteriaceae	d__Bacteria	p__Actinomycetota	c__Actinomycetia	o__Actinomycetales	f__Bifidobacteriaceae	g__Bifidobacterium	s__Bifidobacterium merycicum
MAG57.fa	Clostridiales	d__Bacteria	p__Bacillota_A	c__Clostridia	o__Lachnospirales	f__Lachnospiraceae	g__UBA2942	s__UBA2942 sp900321525
MAG58.fa	Clostridiales	d__Bacteria	p__Bacillota_A	c__Clostridia	o__Oscillospirales	f__Acutalibacteraceae	g__Ruminococcus_E	s__Ruminococcus_E sp900319655
MAG59.fa	Prevotella	d__Bacteria	p__Bacteroidota	c__Bacteroidia	o__Bacteroidales	f__Bacteroidaceae	g__Prevotella	s__Prevotella sp900316295
MAG6.fa	Bacteroidales	d__Bacteria	p__Bacteroidota	c__Bacteroidia	o__Bacteroidales	f__Bacteroidaceae	g__Prevotella	s__Prevotella sp900316295
MAG60.fa	Clostridiales	d__Bacteria	p__Bacillota_A	c__Clostridia	o__Lachnospirales	f__Lachnospiraceae	g__CAG-603	s__CAG-603 sp900315425
MAG61.fa	Clostridiales	d__Bacteria	p__Bacillota_A	c__Clostridia	o__Oscillospirales	f__Acutalibacteraceae	g__RUG420	s__RUG420 sp900317085
MAG62.fa	Clostridiales	d__Bacteria	p__Bacillota_A	c__Clostridia	o__Oscillospirales	f__Oscillospiraceae	g__Onthomonas	s__Onthomonas sp900314485
MAG63.fa	Clostridiales	d__Bacteria	p__Bacillota_A	c__Clostridia	o__Oscillospirales	f__Acutalibacteraceae	g__Ruminococcus_E	s__Ruminococcus_E sp900316555
MAG64.fa	Clostridiales	d__Bacteria	p__Bacillota_A	c__Clostridia	o__Oscillospirales	f__Acutalibacteraceae	g__Ruminococcus_E	s__Ruminococcus_E sp900319655
MAG65.fa	Clostridiales	d__Bacteria	p__Bacillota_A	c__Clostridia	o__Oscillospirales	f__Acutalibacteraceae	g__Ruminococcus_E	s__Ruminococcus_E sp900317315
MAG66.fa	Lachnospiraceae	d__Bacteria	p__Bacillota_A	c__Clostridia	o__Lachnospirales	f__Lachnospiraceae	g__RUG306	s__RUG306 sp900317755
MAG67.fa	Clostridiales	d__Bacteria	p__Bacillota_A	c__Clostridia	o__Oscillospirales	f__Acutalibacteraceae	g__Ruminococcus_E	s__Ruminococcus_E sp900316555
MAG68.fa	Lachnospiraceae	d__Bacteria	p__Bacillota_A	c__Clostridia	o__Lachnospirales	f__Lachnospiraceae	g__UBA629	s__UBA629 sp900316665
MAG69.fa	Clostridiales	d__Bacteria	p__Bacillota_A	c__Clostridia	o__Oscillospirales	f__Acutalibacteraceae	g__RUG420	s__RUG420 sp900317085
MAG7.fa	Prevotella	d__Bacteria	p__Bacteroidota	c__Bacteroidia	o__Bacteroidales	f__Bacteroidaceae	g__Prevotella	s__Prevotella bryantii
MAG70.fa	Prevotella	d__Bacteria	p__Bacteroidota	c__Bacteroidia	o__Bacteroidales	f__Bacteroidaceae	g__Prevotella	s__Prevotella lacticifex
MAG71.fa	Selenomonadales	d__Bacteria	p__Bacillota_C	c__Negativicutes	o__Acidaminococcales	f__Acidaminococcaceae	g__Succiniclasticum	s__Succiniclasticum sp900315805
MAG72.fa	Bacteria	d__Bacteria	p__Bacteroidota	c__Bacteroidia	o__Bacteroidales	f__Paludibacteraceae	g__RF16	s__RF16 sp900320865
MAG73.fa	Bacteria	d__Bacteria	p__Bacillota	c__Bacilli	o__Erysipelotrichales	f__Coprobacillaceae	g__Intestinibaculum	s__Intestinibaculum porci
MAG74.fa	Clostridiales	d__Bacteria	p__Bacillota_A	c__Clostridia	o__Oscillospirales	f__Oscillospiraceae	g__Faecousia	s__Faecousia sp900315595
MAG75.fa	Clostridiales	d__Bacteria	p__Bacillota_A	c__Clostridia	o__Lachnospirales	f__Lachnospiraceae	g__CAG-603	s__CAG-603 sp900314525
MAG76.fa	Clostridiales	d__Bacteria	p__Bacillota_A	c__Clostridia	o__Lachnospirales	f__Lachnospiraceae	g__	s__
MAG77.fa	Euryarchaeota	d__Archaea	p__Methanobacteriota	c__Methanobacteria	o__Methanobacteriales	f__Methanobacteriaceae	g__Methanobrevibacter	s__Methanobrevibacter sp900314635
MAG78.fa	Euryarchaeota	d__Archaea	p__Methanobacteriota	c__Methanobacteria	o__Methanobacteriales	f__Methanobacteriaceae	g__Methanobrevibacter	s__Methanobrevibacter sp900314635
MAG79.fa	Clostridiales	d__Bacteria	p__Bacillota_A	c__Clostridia	o__Oscillospirales	f__Acutalibacteraceae	g__RUG11462	s__RUG11462 sp902773485
MAG8.fa	Clostridiales	d__Bacteria	p__Bacillota_A	c__Clostridia	o__Oscillospirales	f__Acutalibacteraceae	g__UBA1213	s__
MAG80.fa	Lachnospiraceae	d__Bacteria	p__Bacillota_A	c__Clostridia	o__Lachnospirales	f__Lachnospiraceae	g__CAG-791	s__CAG-791 sp900317555
MAG81.fa	Bacteria	d__Bacteria	p__Bacillota	c__Bacilli	o__RFN20	f__CAG-826	g__Enteromonas	s__Enteromonas sp900316365
MAG82.fa	Clostridiales	d__Bacteria	p__Bacillota_A	c__Clostridia	o__Oscillospirales	f__Oscillospiraceae	g__Faecousia	s__Faecousia sp900315595
MAG83.fa	Clostridiales	d__Bacteria	p__Bacillota_A	c__Clostridia	o__Oscillospirales	f__Acutalibacteraceae	g__Ruminococcus_E	s__Ruminococcus_E bromii_A
MAG84.fa	Bacteroidales	d__Bacteria	p__Bacteroidota	c__Bacteroidia	o__Bacteroidales	f__Bacteroidaceae	g__UBA4334	s__UBA4334 sp900316975
MAG85.fa	Clostridiales	d__Bacteria	p__Bacillota_A	c__Clostridia	o__Oscillospirales	f__Acutalibacteraceae	g__CAG-964	s__CAG-964 sp902789345
MAG86.fa	Clostridiales	d__Bacteria	p__Bacillota_A	c__Clostridia	o__Oscillospirales	f__Acutalibacteraceae	g__Fimenecus	s__Fimenecus sp900315985
MAG87.fa	Clostridiales	d__Bacteria	p__Bacillota_A	c__Clostridia	o__Oscillospirales	f__Oscillospiraceae	g__Faecousia	s__Faecousia sp900315595
MAG88.fa	Clostridiales	d__Bacteria	p__Bacillota_A	c__Clostridia	o__Oscillospirales	f__Oscillospiraceae	g__Limivicinus	s__
MAG89.fa	Clostridiales	d__Bacteria	p__Bacillota_A	c__Clostridia	o__Oscillospirales	f__Acutalibacteraceae	g__Ruminococcus_E	s__Ruminococcus_E sp900319655
MAG9.fa	Clostridiales	d__Bacteria	p__Bacillota_A	c__Clostridia	o__Oscillospirales	f__Acutalibacteraceae	g__Ruminococcus_E	s__Ruminococcus_E sp900319655
MAG90.fa	Clostridiales	d__Bacteria	p__Bacillota_A	c__Clostridia	o__Oscillospirales	f__Acutalibacteraceae	g__UBA1213	s__UBA1213 sp902802985
MAG91.fa	Clostridiales	d__Bacteria	p__Bacillota_A	c__Clostridia	o__Oscillospirales	f__Acutalibacteraceae	g__UBA1213	s__UBA1213 sp902763365
MAG92.fa	Bacteroidales	d__Bacteria	p__Bacteroidota	c__Bacteroidia	o__Bacteroidales	f__Muribaculaceae	g__Sodaliphilus	s__Sodaliphilus sp902761475
MAG93.fa	Bacteria	d__Bacteria	p__Bacillota	c__Bacilli	o__Erysipelotrichales	f__Coprobacillaceae	g__Sharpea	s__Sharpea azabuensis
MAG94.fa	Clostridiales	d__Bacteria	p__Bacillota_A	c__Clostridia	o__Oscillospirales	f__Acutalibacteraceae	g__Fimenecus	s__Fimenecus sp900315985
MAG95.fa	Bacteroidales	d__Bacteria	p__Bacteroidota	c__Bacteroidia	o__Bacteroidales	f__Bacteroidaceae	g__UBA6382	s__UBA6382 sp002372095
MAG96.fa	Bacteria	d__Bacteria	p__Bacillota_A	c__Clostridia	o__Oscillospirales	f__Acutalibacteraceae	g__Ruminococcus_E	s__Ruminococcus_E bromii_A
MAG97.fa	Prevotella	d__Bacteria	p__Bacteroidota	c__Bacteroidia	o__Bacteroidales	f__Bacteroidaceae	g__Prevotella	s__Prevotella sp900315635
MAG98.fa	Prevotella	d__Bacteria	p__Bacteroidota	c__Bacteroidia	o__Bacteroidales	f__Bacteroidaceae	g__Prevotella	s__
MAG99.fa	Bacteria	d__Bacteria	p__Bacteroidota	c__Bacteroidia	o__Bacteroidales	f__P3	g__UBA1217	s__
